# Supplementary material for: High Risk Population Isolate Reveals Low Frequency Variants Predisposing to Intracranial Aneurysms
Source: PLoS Genet. 2014 Jan 30;10(1):e1004134. doi: 10.1371/journal.pgen.1004134 (PMC3907358; doi:10.1371/journal.pgen.1004134)
Supplement: Table S1 — All variants analyzed in case vs. control analysis in the discovery and the replication phases. (XLS) [file pgen.1004134.s007.xls]

## Sheet: Sheet1
CASE VS. CONTROL					META FINN		META ALL		DISCOVERY FINLAND				REPLICATION FINLAND				REPLICATION EUROPE
SNP	CHR	BP	A1	A2	OR	P	OR	P	cases_maf	controls_maf	OR	P	cases_maf	controls_maf	OR	P	cases_maf	controls_maf	OR	P
rs10754471	1	236292617	C	T	1.1252	0.003277	1.1333	0.0002156	0.53786	0.47267	1.3228	4.1e-06	0.48353	0.48477	0.994445	0.45837				0
rs74972714	2	150370860	C	A	2.1005	7.41e-11	1.8863	1.42e-09	0.034204	0.016648	2.733	3.43e-06	0.04918	0.027766	1.88129	4.11e-06	0.017237	0.016439	1.04361	0.436775
rs808726	3	44083462	G	A	1.1718	0.0001846	1.1258	0.0009108	0.37224	0.30656	1.36352	1.03e-06	0.33177	0.32577	1.03551	0.270875				0
rs808717 §	3	44111033	C	G	1.1937	4.96e-05	1.1508	0.0002127	0.32582	0.2683	1.33822	9.09e-06	0.30905	0.29232	1.08839	0.07505				0
rs80157108	5	53004514	A	T	1.3225	0.0001972	1.2611	0.0008241	0.093196	0.06107	1.74407	3.66e-06	0.084795	0.078452	1.09195	0.185715				0
rs113816216	5	132846228	G	C	1.9167	1.74e-08	1.6628	3.17e-08	0.044983	0.021207	2.31359	8.26e-07	0.032164	0.020707	1.59913	0.00257175	0.045124	0.038702	1.29989	0.045273
rs75018213	6	146052178	A	G	1.9683	2.25e-10	1.8669	7.14e-11	0.050574	0.026879	2.11304	3.44e-06	0.042155	0.024397	1.84968	2.845e-05	0.029156	0.022681	1.50068	0.0339395
rs80085083 * (0.756)	8	49040606	T	C	1.3462	0.00175	1.3398	0.001594	0.060684	0.038585	1.77834	8.98e-05	0.050351	0.047179	1.08052	0.27248				0
rs10961887	9	1520618	T	G	1.5805	4.38e-05	1.2703	0.008595	0.05017	0.02528	2.09106	2.27e-06	0.02755	0.024494	1.12573	0.241015				0
rs1333042	9	22103813	G	A	1.3088	1.81e-11	1.3127	6.71e-16	0.49955	0.43189	1.31882	3.01e-06	0.48095	0.41673	1.30049	6.3e-07	0.54279	0.47861	1.32228	3.415e-06
rs653464	12	34079118	A	G	0.8463	0.2348	0.8984	0.3617	0.0082467	0.029672	0.184815	5.72e-09	0.032749	0.030218	1.08933	0.28786				0
rs113124623	13	33702144	AGATGGAG	DEL	0.8116	6.14e-07	0.8515	4.89e-06	0.3727	0.4416	0.734254	6.86e-07	0.36944	0.39894	0.879255	0.010723	0.40054	0.4102	0.955672	0.24224
rs17624886	14	83781389	A	G	0.7862	0.002569	0.8555	0.0108	0.046723	0.082274	0.538504	8.49e-07	0.075704	0.078217	0.969221	0.37626				0
rs5842	16	75263024	T	A	1.1647	0.0001344	1.1414	7.62e-05	0.50151	0.43183	1.33236	1.37e-06	0.4604	0.44954	1.04355	0.21433				0
rs78776396 * (1)	17	48058077	C	G	1.4001	0.001594	1.2301	0.0284	0.047949	0.029178	1.7556	0.00035169	0.034543	0.030876	1.13077	0.207035				0
rs11696158 §	20	51769604	A	C	1.1639	0.001247	1.074	0.06277	0.26401	0.20961	1.36996	7.02e-06	0.2245	0.22188	1.01395	0.4142				0
rs1936969	20	51770668	T	C	1.1662	0.001136	1.0742	0.06346	0.26355	0.20844	1.37937	4.84e-06	0.22124	0.21894	1.01148	0.42953				0
§ Back up SNP in case of assay failure.
* Top SNP assay failed. R2 LD measure to top SNP in Finnish population in 1000 genomes given in parentheses
† Case vs. Control genomewide significant SNP
SIGNIFICANTLY REPLICATED VARIANTS ARE BOLDED
