# Supplementary material for: High Risk Population Isolate Reveals Low Frequency Variants Predisposing to Intracranial Aneurysms
Source: PLoS Genet. 2014 Jan 30;10(1):e1004134. doi: 10.1371/journal.pgen.1004134 (PMC3907358; doi:10.1371/journal.pgen.1004134)
Supplement: Table S2 — All variants analyzed in the aneurysm count analysis in the discovery and the replication phases. (XLS) [file pgen.1004134.s008.xls]

## Sheet: Sheet1
ANEURYSM COUNT					META FINN		META ALL		DISCOVERY FINLAND				REPLICATION FINLAND				REPLICATION EUROPE
SNP	CHR	BP	A1	A2	RR	P	RR	P	MAF CASE	MAF CTRL	RR	P	MAF CASE	MAF CTRL	RR	P	MAF CASE	MAF CTRL	RR	P
rs12405458	1	82852017	G	A	1.2279	0.0005976	1.1348	0.007282	0.13355	0.096498	1.48183	1.96e-06	0.10117	0.10109	0.998822	0.494574
rs10802056	1	119226139	T	G	0.9356	0.1139	0.9384	0.07153	0.26613	0.31093	0.744695	3.16e-06	0.31479	0.29044	1.12214	0.0206273
rs66804970	2	11976763	C	A	1.3086	5.28e-05	1.194	0.001585	0.1261	0.098692	1.59893	2.75e-06	0.10994	0.10494	1.11674	0.107458
rs150927513	7	4894744	T	A	1.6014	4.92e-09	1.593	6.08e-09	0.060285	0.036056	1.95084	8.86e-08	0.069672	0.052366	1.39211	0.00083635	0.0027777	0.002897	0.966964	0.482837
rs2249824	8	11476726	T	G	1.1221	0.008464	1.0369	0.3071	0.30088	0.25877	1.33338	4.16e-06	0.24269	0.26014	0.95085	0.2052
rs6986393	8	55294867	A	T	1.192	0.0003012	1.2291	2.27e-07	0.19943	0.15797	1.38843	2.72e-06	0.16373	0.16236	1.0339	0.310918
rs73220809	12	94129639	T	G	1.4017	0.002483	1.2078	0.05305	0.040134	0.02463	1.97676	4.74e-06	0.020468	0.029068	0.902146	0.270667
rs7336742	13	47069292	A	G	1.173	0.0001586	1.1128	0.001996	0.31842	0.25507	1.32471	3.17e-06	0.2723	0.27214	1.0436	0.235391
rs144159053 **	16	2145373	A	G	1.9034	9.47e-07	1.8337	1.83e-06	0.026931	0.013519	2.13853	2.1e-05	0.024005	0.012674	1.66028	0.00440112	0.0033703	0.0028011	1.05306	0.459338
§ Back up SNP in case of assay failure.
** Top SNP assay failed. The top SNP rs3874648 was of higher frequency (0.15) thus LD to genotyped was r2=0.057 and D'= 1 (Finnish population in 1000 genomes)
† Case vs. Control genomewide significant SNP
SIGNIFICANTLY REPLICATED VARIANTS ARE BOLDED
