# Supplementary material for: High Risk Population Isolate Reveals Low Frequency Variants Predisposing to Intracranial Aneurysms
Source: PLoS Genet. 2014 Jan 30;10(1):e1004134. doi: 10.1371/journal.pgen.1004134 (PMC3907358; doi:10.1371/journal.pgen.1004134)
Supplement: Table S3 — Genotype to aneurysm count distribution of genome-wide significant rs150927513 in combined Finnish discovery and replication cohorts. (XLS) [file pgen.1004134.s009.xls]

## Sheet: Sheet1
	Aneurysm count	0	1	2	3	4	5	6	7	8
rs150927513
A/A		20 (0.24%)	4 (0.36%)	4 (1.29%)	0 (0.00%)	0 (0.00%)	0 (0.00%)	0 (0.00%)	0 (0.00%)	0
A/T		654 (7.71%)	121 (10.81%)	49 (15.86%)	21 (17.21%)	6 (15.79%)	5 (23.81%)	1 (16.67%)	1 (50.00%)	0
T/T		7809 (92.05%)	994 (88.83%)	256 (82.85%)	101 (82.79%)	32 (84.21%)	16 (76.19%)	5 (83.33%)	1 (50.00%)	1 (100%)
