# Supplementary material for: High Risk Population Isolate Reveals Low Frequency Variants Predisposing to Intracranial Aneurysms
Source: PLoS Genet. 2014 Jan 30;10(1):e1004134. doi: 10.1371/journal.pgen.1004134 (PMC3907358; doi:10.1371/journal.pgen.1004134)
Supplement: Table S4 — Regulatory elements at the identified variants. (XLS) [file pgen.1004134.s010.xls]

## Sheet: Sheet1
chr	pos	rsID	DNAse *	CHIP-SEQ peaks **	Promoter_ENCODE ***	Enhancer_ENCODE ****	Motifs *****
2	150370860	rs74972714	UW,Jurkat,None	.	.	.	EBF_disc;HDAC2_disc3;RXRA_disc2;Roaz_2;Zic_4
2	198166565	rs919433	.	.	.	GM12878,4_Strong_Enhancer	Myc_known9 (MYC:MAC complex Transfac TFBS in MYC ENCODE peaks);Osf2_2
2	198205840	rs12472355	.	.	.	.	Cdx;Hltf;Hoxb13;Pitx3; RXRA_known7 (PPARgamma:RXRA Transfac TFBS in RXRA ENCODE peaks)
5	132846228	rs113816216	.	.	.	K562,4_Strong_Enhancer	CAC-binding-protein;Ik-3; RFX5_known3(RFX1 Transfac TBFS in RFX5 ENCODE peak);SREBP_disc1;STAT3
6	146052178	rs75018213	.	SH-SY5Y,GATA2,UCD,None	.	GM12878,7_Weak_Enhancer	.
7	4894744	rs150927513	UW,AG09309,None;UW,HVMF,None	.	.	.	Brachyury_1;CEBPB_known1;CEBPB_known6 (CEBPB TFRBS Transfac in CEBPB ENCODE peaks;CEBPD;Eomes;p300_disc2
9	22103813	rs1333042	AWG,HSMM,None;AWG,HSMMtube,None;AWG,MCF-7,None;Duke,AoSMC,None;Duke,Myometr,None;Duke,RWPE1,None;Duke,T-47D,None;UW,AG04449,None;UW,AG04450,None;UW,AG09309,None;UW,AG10803,None;UW,AoAF,None;UW,HA-h,None;UW,HAEpiC,None;UW,HAc,None;UW,HBMEC,None;UW,HCF,None;UW,HCFaa,None;UW,HCM,None;UW,HCPEpiC,None;UW,HConF,None;UW,HEEpiC,None;UW,HFF,None;UW,HFF-Myc,None;UW,HGF,None;UW,HIPEpiC,None;UW,HMF,None;UW,H…	HeLa-S3,CEBPB,Stanford,None;HeLa-S3,JUND,Stanford,None;HeLa-S3,P300,Stanford,None;HeLa-S3,RAD21,Stanford,None;HeLa-S3,STAT3,Stanford,None	.	Huvec,5_Strong_Enhancer;NHLF,5_Strong_Enhancer;NHEK,5_Strong_Enhancer;HMEC,4_Strong_Enhancer;HSMM,4_Strong_Enhancer	.
* ENCODE study center, cell type, treatment. Multiple annotations are separated by ;-sign.
** Cell type, Transcription factor assayed, ENCODE study center, treatment. Multiple annotations are separated by ;-sign.
*** Cell type, regulatory region prediction annotation. Multiple annotations are separated by ;-sign.
**** Cell type, regulatory region prediction annotation. Multiple annotations are separated by ;-sign.
***** Identified transcription factor binding sites affected by the SNP. Annotations with postfix "_disc x" are the x most most enriched motifs discovered in ENCODE Chip-Seq peaks. Annotations with "_knownx" are motifs identified from ENCODE peaks using known transcription factor motifs (in random order). Annotations without postfix are matches using known transcription factor binding motifs from…
