# Supplementary material for: High Risk Population Isolate Reveals Low Frequency Variants Predisposing to Intracranial Aneurysms
Source: PLoS Genet. 2014 Jan 30;10(1):e1004134. doi: 10.1371/journal.pgen.1004134 (PMC3907358; doi:10.1371/journal.pgen.1004134)
Supplement: Table S6 — eQTL analysis results of correlating each genome-wide significant SNP to exon expression levels of genes < = 1 MB away from the index SNP. (XLS) [file pgen.1004134.s012.xls]

## Sheet: Sheet1
SNP	Chr	Bp	Exon	Gene Symbol	Beta	Baseline Expression	Fold Change	p
rs12472355	2	198175897	ENSG00000065413.12_197853862_197854373	ANKRD44	-9.80019	176.352	0.944428	1.83e-05
rs12472355	2	198175897	ENSG00000065413.12_197987374_197987516	ANKRD44	-2.61144	74.9432	0.965154	0.014922
rs12472355	2	198175897	ENSG00000065413.12_197831741_197832170	ANKRD44	-1.03212	11.2294	0.908087	0.0189962
rs12472355	2	198175897	ENSG00000065413.12_197964201_197964654	ANKRD44	-2.82704	107.317	0.973657	0.0544798
rs12472355	2	198175897	ENSG00000065413.12_197954674_197954756	ANKRD44	-1.22855	44.5443	0.97242	0.0603531
rs12472355	2	198175897	ENSG00000065413.12_197986056_197986268	ANKRD44	-2.76232	129.75	0.97871	0.0732818
rs12472355	2	198175897	ENSG00000065413.12_197990561_197990761	ANKRD44	-2.32461	103.82	0.977609	0.0980841
rs12472355	2	198175897	ENSG00000065413.12_197953435_197953552	ANKRD44	-0.805772	31.3127	0.974267	0.101117
rs12472355	2	198175897	ENSG00000065413.12_197975490_197975568	ANKRD44	-1.09944	52.2083	0.978941	0.108871
rs12472355	2	198175897	ENSG00000065413.12_197870418_197870634	ANKRD44	-2.43064	93.9237	0.974121	0.117341
rs12472355	2	198175897	ENSG00000065413.12_197948093_197948233	ANKRD44	-1.59291	70.5242	0.977413	0.141714
rs12472355	2	198175897	ENSG00000065413.12_197863061_197863143	ANKRD44	-0.929413	38.1404	0.975632	0.147955
rs12472355	2	198175897	ENSG00000065413.12_197990105_197990192	ANKRD44	-0.903874	47.3624	0.980916	0.208209
rs12472355	2	198175897	ENSG00000065413.12_197866477_197866564	ANKRD44	-0.929086	45.3419	0.979509	0.229358
rs12472355	2	198175897	ENSG00000065413.12_197863631_197863776	ANKRD44	-1.57364	81.4371	0.980677	0.253125
rs12472355	2	198175897	ENSG00000065413.12_197858307_197858398	ANKRD44	-0.682728	34.21	0.980043	0.283167
rs12472355	2	198175897	ENSG00000065413.12_197865143_197865226	ANKRD44	-0.8235	48.1583	0.9829	0.298847
rs12472355	2	198175897	ENSG00000065413.12_197859250_197860185	ANKRD44	-0.730825	40.9913	0.982171	0.305793
rs12472355	2	198175897	ENSG00000065413.12_197951404_197951472	ANKRD44	-0.422859	29.5317	0.985681	0.387461
rs12472355	2	198175897	ENSG00000065413.12_197889920_197889991	ANKRD44	-0.457205	37.1631	0.987697	0.443297
rs12472355	2	198175897	ENSG00000065413.12_197872530_197872647	ANKRD44	-0.722657	64.1857	0.988741	0.489064
rs12472355	2	198175897	ENSG00000065413.12_197873668_197873755	ANKRD44	-0.579036	52.0589	0.988877	0.507575
rs12472355	2	198175897	ENSG00000065413.12_198011751_198011829	ANKRD44	0.223903	38.5527	1.00581	0.706337
rs12472355	2	198175897	ENSG00000065413.12_198051747_198051833	ANKRD44	-0.168359	32.372	0.994799	0.766348
rs12472355	2	198175897	ENSG00000065413.12_197942536_197943538	ANKRD44	-0.250916	63.1259	0.996025	0.787705
rs12472355	2	198175897	ENSG00000065413.12_198001316_198001386	ANKRD44	0.171002	41.5631	1.00411	0.795025
rs12472355	2	198175897	ENSG00000065413.12_197946369_197946449	ANKRD44	-0.202812	49.2518	0.995882	0.797304
rs12472355	2	198175897	ENSG00000065413.12_197878235_197878436	ANKRD44	-0.352065	110.437	0.996812	0.838142
rs12472355	2	198175897	ENSG00000065413.12_198175302_198175521	ANKRD44	0.103059	27.0884	1.0038	0.87693
rs12472355	2	197504278	ENSG00000144395.12_197583227_197583355	CCDC150	0.441209	8.1671	1.05402	0.129855
rs12472355	2	197504278	ENSG00000144395.12_197542017_197542085	CCDC150	0.216642	3.65056	1.05934	0.136244
rs12472355	2	197504278	ENSG00000144395.12_197593917_197594111	CCDC150	0.536182	11.1702	1.048	0.17437
rs12472355	2	197504278	ENSG00000144395.12_197531443_197532658	CCDC150	-0.185355	2.24892	0.917581	0.282311
rs12472355	2	197504278	ENSG00000144395.12_197521682_197521860	CCDC150	0.337311	9.33744	1.03612	0.301183
rs12472355	2	197504278	ENSG00000144395.12_197541839_197541916	CCDC150	0.10609	2.27466	1.04664	0.332033
rs12472355	2	197504278	ENSG00000144395.12_197559770_197559887	CCDC150	-0.146807	3.21989	0.954406	0.335697
rs12472355	2	197504278	ENSG00000144395.12_197585299_197585392	CCDC150	0.22374	6.803	1.03289	0.374224
rs12472355	2	197504278	ENSG00000144395.12_197586246_197586415	CCDC150	0.250394	14.8851	1.01682	0.543073
rs12472355	2	197504278	ENSG00000144395.12_197523516_197523584	CCDC150	0.0890528	3.94305	1.02258	0.55071
rs12472355	2	197504278	ENSG00000144395.12_197594517_197594585	CCDC150	-0.126199	5.77396	0.978143	0.562456
rs12472355	2	197504278	ENSG00000144395.12_197538965_197539072	CCDC150	0.111933	5.70009	1.01964	0.605274
rs12472355	2	197504278	ENSG00000144395.12_197590697_197590823	CCDC150	0.195359	12.8437	1.01521	0.615864
rs12472355	2	197504278	ENSG00000144395.12_197511065_197511228	CCDC150	0.0796631	3.28645	1.02424	0.690792
rs12472355	2	197504278	ENSG00000144395.12_197584221_197584390	CCDC150	0.15565	14.0121	1.01111	0.718723
rs12472355	2	197504278	ENSG00000144395.12_197597170_197597530	CCDC150	-0.260885	27.3481	0.990461	0.724239
rs12472355	2	197504278	ENSG00000144395.12_197596757_197596876	CCDC150	0.144317	16.0506	1.00899	0.73534
rs12472355	2	197504278	ENSG00000144395.12_197541278_197541455	CCDC150	0.112702	10.6636	1.01057	0.736385
rs12472355	2	197504278	ENSG00000144395.12_197576869_197576976	CCDC150	0.0673127	6.78391	1.00992	0.796316
rs12472355	2	197504278	ENSG00000144395.12_197530291_197530407	CCDC150	0.017216	0.709845	1.02425	0.814861
rs12472355	2	197504278	ENSG00000144395.12_197594681_197594842	CCDC150	0.128434	19.8561	1.00647	0.81635
rs12472355	2	197504278	ENSG00000144395.12_197504278_197504502	CCDC150	0.0173319	1.40611	1.01233	0.83934
rs12472355	2	197504278	ENSG00000144395.12_197521357_197521577	CCDC150	-0.0481524	8.62557	0.994417	0.876266
rs12472355	2	197504278	ENSG00000144395.12_197595583_197595669	CCDC150	0.0391975	10.7792	1.00364	0.890636
rs12472355	2	197504278	ENSG00000144395.12_197534557_197534600	CCDC150	-0.0133486	2.3934	0.994423	0.905846
rs12472355	2	197504278	ENSG00000144395.12_197565833_197565904	CCDC150	0.0168524	4.60433	1.00366	0.922103
rs12472355	2	197504278	ENSG00000144395.12_197540867_197540991	CCDC150	-0.0128772	7.44989	0.998271	0.959955
rs12472355	2	197504278	ENSG00000144395.12_197537069_197537161	CCDC150	-0.00637103	2.8732	0.997783	0.964394
rs12472355	2	198318147	ENSG00000115520.4_198324656_198324805	COQ10B	-1.64477	60.9009	0.972993	0.0803633
rs12472355	2	198318147	ENSG00000115520.4_198327263_198327455	COQ10B	-2.04218	90.7451	0.977495	0.0830967
rs12472355	2	198318147	ENSG00000115520.4_198334794_198334895	COQ10B	-1.15022	50.6608	0.977296	0.113077
rs12472355	2	198318147	ENSG00000115520.4_198338481_198340032	COQ10B	-8.70612	603.005	0.985562	0.141771
rs12472355	2	198318147	ENSG00000115520.4_198318147_198318388	COQ10B	-0.665766	24.3572	0.972667	0.221584
rs12472355	2	198318147	ENSG00000115520.4_198318488_198318970	COQ10B	0.0503809	3.54951	1.01419	0.814041
rs12472355	2	197664449	ENSG00000119041.6_197644813_197645386	GTF3C3	2.17425	94.2772	1.02306	0.024563
rs12472355	2	197664449	ENSG00000119041.6_197649581_197649653	GTF3C3	1.38738	54.4051	1.0255	0.027523
rs12472355	2	197664449	ENSG00000119041.6_197650165_197650312	GTF3C3	2.02295	106.161	1.01906	0.0716794
rs12472355	2	197664449	ENSG00000119041.6_197636472_197636662	GTF3C3	3.39902	210.822	1.01612	0.100114
rs12472355	2	197664449	ENSG00000119041.6_197642363_197643791	GTF3C3	3.26456	194.165	1.01681	0.105602
rs12472355	2	197664449	ENSG00000119041.6_197654603_197654794	GTF3C3	1.84613	152.479	1.01211	0.256103
rs12472355	2	197664449	ENSG00000119041.6_197653928_197654093	GTF3C3	1.33832	115.787	1.01156	0.279209
rs12472355	2	197664449	ENSG00000119041.6_197657680_197657876	GTF3C3	1.60637	142.166	1.0113	0.292907
rs12472355	2	197664449	ENSG00000119041.6_197627756_197629409	GTF3C3	3.97441	474.613	1.00837	0.312612
rs12472355	2	197664449	ENSG00000119041.6_197641151_197641353	GTF3C3	1.61147	174.927	1.00921	0.313916
rs12472355	2	197664449	ENSG00000119041.6_197637640_197637877	GTF3C3	1.59408	243.42	1.00655	0.438165
rs12472355	2	197664449	ENSG00000119041.6_197639713_197639975	GTF3C3	0.69231	122.435	1.00565	0.531288
rs12472355	2	197664449	ENSG00000119041.6_197656061_197656184	GTF3C3	0.611475	118.783	1.00515	0.625925
rs12472355	2	197664449	ENSG00000119041.6_197634639_197634763	GTF3C3	-0.56443	130.207	0.995665	0.643122
rs12472355	2	197664449	ENSG00000119041.6_197664234_197664425	GTF3C3	-0.370627	103.733	0.996427	0.766791
rs12472355	2	197664449	ENSG00000119041.6_197640734_197640835	GTF3C3	0.249254	88.155	1.00283	0.784768
rs12472355	2	197664449	ENSG00000119041.6_197631289_197631441	GTF3C3	-0.278082	158.477	0.998245	0.846747
rs12472355	2	197664449	ENSG00000119041.6_197662521_197662632	GTF3C3	-0.182126	101.643	0.998208	0.864786
rs12472355	2	198381461	ENSG00000144381.11_198364506_198364998	HSPD1	-13.6578	238.081	0.942634	0.00015541
rs12472355	2	198381461	ENSG00000144381.11_198363398_198363574	HSPD1	-39.315	1826.63	0.978477	0.028832
rs12472355	2	198381461	ENSG00000144381.11_198358872_198358974	HSPD1	-7.99509	285.162	0.971963	0.0348253
rs12472355	2	198381461	ENSG00000144381.11_198354921_198355020	HSPD1	-14.8793	779.506	0.980912	0.0575668
rs12472355	2	198381461	ENSG00000144381.11_198353041_198353215	HSPD1	-36.1542	2772.53	0.98696	0.101136
rs12472355	2	198381461	ENSG00000144381.11_198351305_198351922	HSPD1	-69.6033	7040.78	0.990114	0.237863
rs12472355	2	198381461	ENSG00000144381.11_198360018_198360100	HSPD1	3.62469	341.763	1.01061	0.298113
rs12472355	2	198381461	ENSG00000144381.11_198358048_198358216	HSPD1	-10.1285	1313.02	0.992286	0.329984
rs12472355	2	198381461	ENSG00000144381.11_198352582_198352760	HSPD1	-11.3241	2787.3	0.995937	0.615812
rs12472355	2	198381461	ENSG00000144381.11_198359381_198359476	HSPD1	-2.08938	489.992	0.995736	0.685191
rs12472355	2	198381461	ENSG00000144381.11_198363866_198364162	HSPD1	0.0736763	2.79283	1.02638	0.68856
rs12472355	2	198381461	ENSG00000144381.11_198353726_198353971	HSPD1	-12.8384	5011.48	0.997438	0.739946
rs12472355	2	198381461	ENSG00000144381.11_198361635_198362116	HSPD1	7.7189	3577.07	1.00216	0.810681
rs12472355	2	198364718	ENSG00000115541.6_198364718_198365163	HSPE1	-5.20647	421.804	0.987657	0.42128
rs12472355	2	198364718	ENSG00000115541.6_198367763_198368181	HSPE1	-5.57704	1035.32	0.994613	0.595838
rs12472355	2	198364718	ENSG00000115541.6_198365798_198365962	HSPE1	-4.4011	2285.3	0.998074	0.870214
rs12472355	2	198570087	ENSG00000247626.2_198570087_198573113	MARS2	-21.668	1051.58	0.979395	0.0812462
rs12472355	2	198380295	ENSG00000115540.10_198415239_198418423	MOB4	-10.7499	857.165	0.987459	0.119813
rs12472355	2	198380295	ENSG00000115540.10_198413060_198413139	MOB4	1.03048	88.6559	1.01162	0.236815
rs12472355	2	198380295	ENSG00000115540.10_198380556_198380870	MOB4	-0.362477	35.5783	0.989812	0.506814
rs12472355	2	198380295	ENSG00000115540.10_198405075_198405161	MOB4	0.409874	90.3313	1.00454	0.635522
rs12472355	2	198380295	ENSG00000115540.10_198400254_198400354	MOB4	0.2976	97.7355	1.00304	0.764403
rs12472355	2	198380295	ENSG00000115540.10_198388348_198388410	MOB4	-0.102045	33.676	0.99697	0.836197
rs12472355	2	198380295	ENSG00000115540.10_198414999_198415110	MOB4	0.0737645	137.899	1.00053	0.955249
rs12472355	2	198380295	ENSG00000115540.10_198404835_198404877	MOB4	0.0196539	37.9767	1.00052	0.962641
rs12472355	2	197792520	ENSG00000197121.8_197729711_197729804	PGAP1	0.277898	1.87705	1.14805	0.0142168
rs12472355	2	197792520	ENSG00000197121.8_197781142_197781317	PGAP1	0.483722	4.03807	1.11979	0.020278
rs12472355	2	197792520	ENSG00000197121.8_197707445_197707549	PGAP1	0.428153	4.06379	1.10536	0.0230338
rs12472355	2	197792520	ENSG00000197121.8_197761855_197761921	PGAP1	0.1961	1.6979	1.1155	0.0390179
rs12472355	2	197792520	ENSG00000197121.8_197784721_197784874	PGAP1	0.445245	4.32554	1.10293	0.0536737
rs12472355	2	197792520	ENSG00000197121.8_197763041_197763093	PGAP1	0.167029	1.38365	1.12072	0.0546643
rs12472355	2	197792520	ENSG00000197121.8_197738252_197738303	PGAP1	0.149229	1.57685	1.09464	0.0915068
rs12472355	2	197792520	ENSG00000197121.8_197735665_197735703	PGAP1	0.103918	1.06288	1.09777	0.128284
rs12472355	2	197792520	ENSG00000197121.8_197710606_197710741	PGAP1	0.34269	5.53478	1.06192	0.140749
rs12472355	2	197792520	ENSG00000197121.8_197740470_197740545	PGAP1	0.136356	1.55066	1.08793	0.163252
rs12472355	2	197792520	ENSG00000197121.8_197757864_197757969	PGAP1	0.222034	3.04864	1.07283	0.176494
rs12472355	2	197792520	ENSG00000197121.8_197737165_197737273	PGAP1	0.221377	3.16987	1.06984	0.183335
rs12472355	2	197792520	ENSG00000197121.8_197712200_197712761	PGAP1	0.365256	5.60472	1.06517	0.206948
rs12472355	2	197792520	ENSG00000197121.8_197777606_197777777	PGAP1	0.223264	3.29455	1.06777	0.224891
rs12472355	2	197792520	ENSG00000197121.8_197737684_197737750	PGAP1	0.12151	2.03542	1.0597	0.278586
rs12472355	2	197792520	ENSG00000197121.8_197738409_197738482	PGAP1	0.116035	2.0354	1.05701	0.291411
rs12472355	2	197792520	ENSG00000197121.8_197750148_197750199	PGAP1	-0.079826	1.09096	0.926829	0.300336
rs12472355	2	197792520	ENSG00000197121.8_197757070_197757125	PGAP1	0.0510011	0.584836	1.08721	0.361411
rs12472355	2	197792520	ENSG00000197121.8_197791194_197791469	PGAP1	0.164582	3.15931	1.05209	0.389884
rs12472355	2	197792520	ENSG00000197121.8_197711727_197711924	PGAP1	0.300035	10.1566	1.02954	0.39693
rs12472355	2	197792520	ENSG00000197121.8_197755552_197755635	PGAP1	0.0931768	1.74104	1.05352	0.422846
rs12472355	2	197792520	ENSG00000197121.8_197709248_197709298	PGAP1	0.0645818	2.31594	1.02789	0.589554
rs12472355	2	197792520	ENSG00000197121.8_197744800_197744877	PGAP1	-0.0603715	1.75708	0.965641	0.625321
rs12472355	2	197792520	ENSG00000197121.8_197767309_197767466	PGAP1	0.0828956	4.05066	1.02046	0.695268
rs12472355	2	197792520	ENSG00000197121.8_197697728_197706096	PGAP1	2.49686	409.442	1.0061	0.73794
rs12472355	2	197792520	ENSG00000197121.8_197708612_197708799	PGAP1	-0.0702012	7.96024	0.991181	0.808755
rs12472355	2	197792520	ENSG00000197121.8_197750558_197750604	PGAP1	0.00311602	1.06783	1.00292	0.96589
rs12472355	2	198540769	ENSG00000162944.5_198435524_198437004	RFTN2	-0.143602	4.46901	0.967867	0.574886
rs12472355	2	198299815	ENSG00000115524.10_198283233_198283312	SF3B1	9.01646	283.293	1.03183	0.00119078
rs12472355	2	198299815	ENSG00000115524.10_198283520_198285266	SF3B1	53.0675	1098.43	1.04831	0.00223792
rs12472355	2	198299815	ENSG00000115524.10_198263693_198263752	SF3B1	0.834167	14.3907	1.05797	0.0277995
rs12472355	2	198299815	ENSG00000115524.10_198256698_198257185	SF3B1	35.7455	2232.22	1.01601	0.0316502
rs12472355	2	198299815	ENSG00000115524.10_198281465_198281635	SF3B1	9.81572	586.659	1.01673	0.0713216
rs12472355	2	198299815	ENSG00000115524.10_198288532_198288698	SF3B1	5.05271	433.4	1.01166	0.130179
rs12472355	2	198299815	ENSG00000115524.10_198285753_198285857	SF3B1	3.732	292.889	1.01274	0.152183
rs12472355	2	198299815	ENSG00000115524.10_198274494_198274731	SF3B1	9.4297	732.241	1.01288	0.15236
rs12472355	2	198299815	ENSG00000115524.10_198267280_198267550	SF3B1	9.00826	952.679	1.00946	0.166807
rs12472355	2	198299815	ENSG00000115524.10_198263185_198263305	SF3B1	4.21977	645.008	1.00654	0.343018
rs12472355	2	198299815	ENSG00000115524.10_198266466_198266612	SF3B1	4.93132	642.196	1.00768	0.353395
rs12472355	2	198299815	ENSG00000115524.10_198272722_198272843	SF3B1	2.97299	431.323	1.00689	0.360812
rs12472355	2	198299815	ENSG00000115524.10_198264779_198264890	SF3B1	3.64557	615.086	1.00593	0.427179
rs12472355	2	198299815	ENSG00000115524.10_198266709_198266854	SF3B1	2.90659	536.678	1.00542	0.466162
rs12472355	2	198299815	ENSG00000115524.10_198267673_198267759	SF3B1	1.52572	299.535	1.00509	0.48227
rs12472355	2	198299815	ENSG00000115524.10_198268309_198268488	SF3B1	2.76446	581.462	1.00475	0.503011
rs12472355	2	198299815	ENSG00000115524.10_198265439_198265660	SF3B1	-6.11458	1279.71	0.995222	0.520929
rs12472355	2	198299815	ENSG00000115524.10_198262709_198262840	SF3B1	-3.00793	750.468	0.995992	0.527026
rs12472355	2	198299815	ENSG00000115524.10_198273093_198273305	SF3B1	3.42132	790.755	1.00433	0.550369
rs12472355	2	198299815	ENSG00000115524.10_198264976_198265158	SF3B1	3.36191	914.115	1.00368	0.581985
rs12472355	2	198299815	ENSG00000115524.10_198269999_198270196	SF3B1	1.87888	696.354	1.0027	0.698608
rs12472355	2	198299815	ENSG00000115524.10_198257696_198257912	SF3B1	-2.91763	1372.72	0.997875	0.721376
rs12472355	2	198299815	ENSG00000115524.10_198269800_198269901	SF3B1	0.913034	327.423	1.00279	0.742031
rs12472355	2	198299815	ENSG00000115524.10_198266124_198266249	SF3B1	0.675522	669.351	1.00101	0.885837
rs12472355	2	198299815	ENSG00000115524.10_198260780_198261052	SF3B1	1.16146	1639.28	1.00071	0.901881
rs12472355	2	198299815	ENSG00000115524.10_198299696_198299815	SF3B1	0.0215751	73.8492	1.00029	0.979793
rs12472355	2	198557830	ENSG00000222017.1_198636581_198636638		-0.0579263	0.487634	0.88121	0.266156
rs12472355	2	198557830	ENSG00000222017.1_198638740_198639547		0.175653	2.3291	1.07542	0.474443
rs74972714	2	149402009	ENSG00000135999.7_149449111_149450402	EPC2	-6.2074	24.4392	0.746007	0.0385424
rs74972714	2	149402009	ENSG00000135999.7_149522524_149522715	EPC2	-4.21133	39.7196	0.893973	0.0561166
rs74972714	2	149402009	ENSG00000135999.7_149402553_149402739	EPC2	2.16128	16.4749	1.13119	0.123215
rs74972714	2	149402009	ENSG00000135999.7_149520239_149520371	EPC2	-2.81696	29.8499	0.905629	0.142979
rs74972714	2	149402009	ENSG00000135999.7_149511496_149511702	EPC2	-2.89098	42.8774	0.932576	0.214255
rs74972714	2	149402009	ENSG00000135999.7_149526720_149526809	EPC2	-1.63482	21.7428	0.924811	0.246567
rs74972714	2	149402009	ENSG00000135999.7_149542237_149542570	EPC2	-5.35093	115.677	0.953743	0.315236
rs74972714	2	149402009	ENSG00000135999.7_149543874_149545130	EPC2	-5.02023	252.727	0.980136	0.601539
rs74972714	2	149402009	ENSG00000135999.7_149447783_149447942	EPC2	0.60035	32.5732	1.01843	0.758978
rs74972714	2	149402009	ENSG00000135999.7_149539213_149539349	EPC2	-0.708825	41.8318	0.983055	0.7599
rs74972714	2	149402009	ENSG00000135999.7_149541166_149541325	EPC2	-0.700982	43.4314	0.98386	0.761997
rs74972714	2	149402009	ENSG00000135999.7_149501191_149501336	EPC2	0.467094	22.8857	1.02041	0.762463
rs74972714	2	149402009	ENSG00000135999.7_149519351_149519499	EPC2	-0.523949	37.2528	0.985935	0.82969
rs74972714	2	149402009	ENSG00000135999.7_149528613_149528956	EPC2	-0.768629	81.124	0.990525	0.837138
rs74972714	2	149402009	ENSG00000135999.7_149528361_149528506	EPC2	-0.00479388	31.408	0.999847	0.998127
rs74972714	2	149632819	ENSG00000168280.12_149679706_149679796	KIF5C	0.492678	0.694647	1.70925	0.0917492
rs74972714	2	149632819	ENSG00000168280.12_149864477_149864581	KIF5C	0.700072	1.20745	1.57979	0.142295
rs74972714	2	149632819	ENSG00000168280.12_149837869_149838075	KIF5C	1.41953	3.50752	1.40471	0.220226
rs74972714	2	149632819	ENSG00000168280.12_149806353_149806457	KIF5C	0.519671	1.33443	1.38943	0.258084
rs74972714	2	149632819	ENSG00000168280.12_149850935_149851052	KIF5C	0.576199	1.41699	1.40663	0.268648
rs74972714	2	149632819	ENSG00000168280.12_149793798_149793902	KIF5C	-0.206613	0.647927	0.681117	0.39539
rs74972714	2	149632819	ENSG00000168280.12_149861907_149861978	KIF5C	0.277944	0.909106	1.30573	0.399725
rs74972714	2	149632819	ENSG00000168280.12_149857236_149857296	KIF5C	0.221844	0.84085	1.26383	0.456499
rs74972714	2	149632819	ENSG00000168280.12_149803413_149803537	KIF5C	0.37607	1.44673	1.25994	0.50062
rs74972714	2	149632819	ENSG00000168280.12_149847524_149847712	KIF5C	0.595517	2.83898	1.20976	0.535146
rs74972714	2	149632819	ENSG00000168280.12_149835436_149835504	KIF5C	-0.18289	0.949735	0.807431	0.550279
rs74972714	2	149632819	ENSG00000168280.12_149856937_149857038	KIF5C	0.279371	1.67631	1.16666	0.605837
rs74972714	2	149632819	ENSG00000168280.12_149829850_149830025	KIF5C	-0.381491	2.63181	0.855046	0.620801
rs74972714	2	149632819	ENSG00000168280.12_149879592_149883273	KIF5C	6.89318	51.8777	1.13287	0.625722
rs74972714	2	149632819	ENSG00000168280.12_149866649_149866865	KIF5C	-0.383606	2.47977	0.845306	0.644269
rs74972714	2	149632819	ENSG00000168280.12_149854914_149855023	KIF5C	-0.254169	1.8192	0.860286	0.678271
rs74972714	2	149632819	ENSG00000168280.12_149818485_149818633	KIF5C	0.23461	2.49586	1.094	0.75137
rs74972714	2	149632819	ENSG00000168280.12_149798449_149798504	KIF5C	-0.0502632	0.530567	0.905265	0.799287
rs74972714	2	149632819	ENSG00000168280.12_149853778_149853854	KIF5C	0.0896445	1.05797	1.08473	0.808669
rs74972714	2	149632819	ENSG00000168280.12_149799187_149799274	KIF5C	0.0864442	0.982382	1.08799	0.814239
rs74972714	2	149632819	ENSG00000168280.12_149806828_149806976	KIF5C	0.163531	2.45023	1.06674	0.829928
rs74972714	2	149632819	ENSG00000168280.12_149840134_149840280	KIF5C	-0.109271	3.34168	0.9673	0.926577
rs74972714	2	149632819	ENSG00000168280.12_149868084_149868197	KIF5C	0.0402949	1.56402	1.02576	0.943703
rs74972714	2	149894621	ENSG00000150556.12_150069506_150069636	LYPD6B	-12.3852	44.6006	0.722309	0.22338
rs74972714	2	149894621	ENSG00000150556.12_150071060_150071776	LYPD6B	-53.2685	189.754	0.719275	0.232781
rs74972714	2	149894621	ENSG00000150556.12_149987397_149987467	LYPD6B	-2.11742	7.33521	0.711334	0.257585
rs74972714	2	149894621	ENSG00000150556.12_150064828_150064926	LYPD6B	-6.2178	27.7219	0.775708	0.331045
rs74972714	2	149894621	ENSG00000150556.12_149975617_149975677	LYPD6B	-0.27073	0.813711	0.66729	0.352799
rs74972714	2	149894621	ENSG00000150556.12_150061767_150061918	LYPD6B	-6.28968	30.8078	0.795841	0.365935
rs74972714	2	149894621	ENSG00000150556.12_150017278_150017349	LYPD6B	-0.907724	4.29931	0.788867	0.39854
rs74972714	2	149894621	ENSG00000150556.12_149894981_149895315	LYPD6B	-0.302534	4.58778	0.934056	0.842661
rs74972714	2	150444330	ENSG00000168288.7_150427599_150427685	MMADHC	14.303	470.288	1.03041	0.172566
rs74972714	2	150444330	ENSG00000168288.7_150428744_150428845	MMADHC	0.717467	1.7312	1.41443	0.177156
rs74972714	2	150444330	ENSG00000168288.7_150426148_150426682	MMADHC	22.8303	1799.18	1.01269	0.551345
rs74972714	2	150444330	ENSG00000168288.7_150432951_150433056	MMADHC	-4.62906	451.245	0.989742	0.673548
rs74972714	2	150444330	ENSG00000168288.7_150435945_150436162	MMADHC	-6.6803	931.352	0.992827	0.739595
rs74972714	2	150444330	ENSG00000168288.7_150432225_150432355	MMADHC	-2.51882	692.598	0.996363	0.875341
rs74972714	2	150444330	ENSG00000168288.7_150444178_150444330	MMADHC	0.553203	114.475	1.00483	0.899342
rs74972714	2	150444330	ENSG00000168288.7_150443603_150444116	MMADHC	0.3154	204.399	1.00154	0.95467
rs74972714	2	150444330	ENSG00000168288.7_150438641_150438785	MMADHC	0.479508	560.907	1.00085	0.970043
rs919433	2	198175897	ENSG00000065413.12_197853862_197854373	ANKRD44	-8.61562	176.047	0.951061	0.000144378
rs919433	2	198175897	ENSG00000065413.12_197954674_197954756	ANKRD44	-1.76112	45.0302	0.96089	0.0063178
rs919433	2	198175897	ENSG00000065413.12_197964201_197964654	ANKRD44	-3.6586	107.792	0.966059	0.0116688
rs919433	2	198175897	ENSG00000065413.12_197987374_197987516	ANKRD44	-2.59534	74.91	0.965354	0.0143889
rs919433	2	198175897	ENSG00000065413.12_197975490_197975568	ANKRD44	-1.56235	52.5983	0.970297	0.0209414
rs919433	2	198175897	ENSG00000065413.12_197831741_197832170	ANKRD44	-0.955416	11.1993	0.91469	0.0281323
rs919433	2	198175897	ENSG00000065413.12_197986056_197986268	ANKRD44	-3.16384	130.421	0.975741	0.037826
rs919433	2	198175897	ENSG00000065413.12_197953435_197953552	ANKRD44	-0.977112	31.5397	0.96902	0.0441184
rs919433	2	198175897	ENSG00000065413.12_197990561_197990761	ANKRD44	-2.74262	104.316	0.973709	0.0481718
rs919433	2	198175897	ENSG00000065413.12_197858307_197858398	ANKRD44	-1.18884	34.7627	0.965801	0.0582795
rs919433	2	198175897	ENSG00000065413.12_197863631_197863776	ANKRD44	-2.48975	82.2366	0.969725	0.0670164
rs919433	2	198175897	ENSG00000065413.12_197863061_197863143	ANKRD44	-1.13622	38.2777	0.970316	0.0733642
rs919433	2	198175897	ENSG00000065413.12_197866477_197866564	ANKRD44	-1.33623	45.6605	0.970735	0.079996
rs919433	2	198175897	ENSG00000065413.12_197870418_197870634	ANKRD44	-2.63145	94.1991	0.972065	0.0862306
rs919433	2	198175897	ENSG00000065413.12_197865143_197865226	ANKRD44	-1.20064	48.4388	0.975213	0.125135
rs919433	2	198175897	ENSG00000065413.12_197948093_197948233	ANKRD44	-1.57758	70.8618	0.977737	0.140975
rs919433	2	198175897	ENSG00000065413.12_197859250_197860185	ANKRD44	-0.966235	41.2906	0.976599	0.170556
rs919433	2	198175897	ENSG00000065413.12_197889920_197889991	ANKRD44	-0.727631	37.4644	0.980578	0.21683
rs919433	2	198175897	ENSG00000065413.12_197951404_197951472	ANKRD44	-0.547105	29.7834	0.981631	0.257833
rs919433	2	198175897	ENSG00000065413.12_197990105_197990192	ANKRD44	-0.734052	47.3593	0.9845	0.301351
rs919433	2	198175897	ENSG00000065413.12_197872530_197872647	ANKRD44	-1.03583	64.8894	0.984037	0.315645
rs919433	2	198175897	ENSG00000065413.12_197873668_197873755	ANKRD44	-0.772681	52.5697	0.985302	0.370958
rs919433	2	198175897	ENSG00000065413.12_198001316_198001386	ANKRD44	-0.431998	41.9623	0.989705	0.506642
rs919433	2	198175897	ENSG00000065413.12_197942536_197943538	ANKRD44	-0.537129	63.2706	0.991511	0.559723
rs919433	2	198175897	ENSG00000065413.12_197878235_197878436	ANKRD44	-0.920628	111.208	0.991722	0.588897
rs919433	2	198175897	ENSG00000065413.12_197946369_197946449	ANKRD44	-0.255756	49.4866	0.994832	0.743178
rs919433	2	198175897	ENSG00000065413.12_198175302_198175521	ANKRD44	0.0397454	26.983	1.00147	0.951825
rs919433	2	198175897	ENSG00000065413.12_198051747_198051833	ANKRD44	0.0302556	32.289	1.00094	0.956921
rs919433	2	198175897	ENSG00000065413.12_198011751_198011829	ANKRD44	-0.0124599	38.7509	0.999678	0.98308
rs919433	2	197504278	ENSG00000144395.12_197585299_197585392	CCDC150	0.40319	6.60606	1.06103	0.104836
rs919433	2	197504278	ENSG00000144395.12_197583227_197583355	CCDC150	0.401932	8.09748	1.04964	0.162865
rs919433	2	197504278	ENSG00000144395.12_197593917_197594111	CCDC150	0.534751	11.116	1.04811	0.170563
rs919433	2	197504278	ENSG00000144395.12_197531443_197532658	CCDC150	-0.218946	2.29687	0.904676	0.198745
rs919433	2	197504278	ENSG00000144395.12_197542017_197542085	CCDC150	0.177293	3.61823	1.049	0.21763
rs919433	2	197504278	ENSG00000144395.12_197559770_197559887	CCDC150	-0.165003	3.2291	0.948901	0.273618
rs919433	2	197504278	ENSG00000144395.12_197586246_197586415	CCDC150	0.336489	14.6707	1.02294	0.408276
rs919433	2	197504278	ENSG00000144395.12_197576869_197576976	CCDC150	0.171524	6.65525	1.02577	0.50572
rs919433	2	197504278	ENSG00000144395.12_197596757_197596876	CCDC150	0.256006	15.9886	1.01601	0.544057
rs919433	2	197504278	ENSG00000144395.12_197594681_197594842	CCDC150	0.321834	19.6747	1.01636	0.555982
rs919433	2	197504278	ENSG00000144395.12_197565833_197565904	CCDC150	0.0967538	4.47976	1.0216	0.570009
rs919433	2	197504278	ENSG00000144395.12_197521682_197521860	CCDC150	0.181879	9.51772	1.01911	0.572988
rs919433	2	197504278	ENSG00000144395.12_197534557_197534600	CCDC150	-0.0625771	2.43164	0.974266	0.574782
rs919433	2	197504278	ENSG00000144395.12_197521357_197521577	CCDC150	-0.152412	8.70067	0.982483	0.618046
rs919433	2	197504278	ENSG00000144395.12_197511065_197511228	CCDC150	0.0678347	3.3474	1.02026	0.731874
rs919433	2	197504278	ENSG00000144395.12_197523516_197523584	CCDC150	-0.0386511	4.05196	0.990461	0.793374
rs919433	2	197504278	ENSG00000144395.12_197540867_197540991	CCDC150	-0.0592556	7.50683	0.992106	0.815195
rs919433	2	197504278	ENSG00000144395.12_197504278_197504502	CCDC150	0.0194028	1.41127	1.01375	0.818408
rs919433	2	197504278	ENSG00000144395.12_197597170_197597530	CCDC150	-0.166135	27.1045	0.993871	0.820222
rs919433	2	197504278	ENSG00000144395.12_197584221_197584390	CCDC150	0.0923244	14.0549	1.00657	0.828912
rs919433	2	197504278	ENSG00000144395.12_197594517_197594585	CCDC150	-0.03591	5.65955	0.993655	0.867617
rs919433	2	197504278	ENSG00000144395.12_197530291_197530407	CCDC150	0.0117497	0.719898	1.01632	0.871574
rs919433	2	197504278	ENSG00000144395.12_197541839_197541916	CCDC150	0.0160424	2.31209	1.00694	0.882113
rs919433	2	197504278	ENSG00000144395.12_197590697_197590823	CCDC150	0.0561321	12.8908	1.00435	0.884074
rs919433	2	197504278	ENSG00000144395.12_197537069_197537161	CCDC150	-0.0176701	2.88205	0.993869	0.900328
rs919433	2	197504278	ENSG00000144395.12_197541278_197541455	CCDC150	0.0172776	10.6929	1.00162	0.958367
rs919433	2	197504278	ENSG00000144395.12_197595583_197595669	CCDC150	0.0108704	10.8089	1.00101	0.969231
rs919433	2	197504278	ENSG00000144395.12_197538965_197539072	CCDC150	-0.00731162	5.70397	0.998718	0.972761
rs919433	2	198318147	ENSG00000115520.4_198324656_198324805	COQ10B	-1.31124	60.5169	0.978333	0.158795
rs919433	2	198318147	ENSG00000115520.4_198318147_198318388	COQ10B	-0.443423	24.1793	0.981661	0.410455
rs919433	2	198318147	ENSG00000115520.4_198334794_198334895	COQ10B	-0.566277	50.3161	0.988746	0.430624
rs919433	2	198318147	ENSG00000115520.4_198327263_198327455	COQ10B	-0.746823	89.8349	0.991687	0.522187
rs919433	2	198318147	ENSG00000115520.4_198338481_198340032	COQ10B	-1.71002	598.676	0.997144	0.770657
rs919433	2	198318147	ENSG00000115520.4_198318488_198318970	COQ10B	0.0206555	3.52043	1.00587	0.92229
rs919433	2	197664449	ENSG00000119041.6_197644813_197645386	GTF3C3	2.18744	94.2445	1.02321	0.0221181
rs919433	2	197664449	ENSG00000119041.6_197649581_197649653	GTF3C3	1.40504	54.3713	1.02584	0.0239268
rs919433	2	197664449	ENSG00000119041.6_197650165_197650312	GTF3C3	1.84491	106.084	1.01739	0.0966879
rs919433	2	197664449	ENSG00000119041.6_197642363_197643791	GTF3C3	2.83339	194.09	1.0146	0.155536
rs919433	2	197664449	ENSG00000119041.6_197641151_197641353	GTF3C3	2.03672	174.658	1.01166	0.197711
rs919433	2	197664449	ENSG00000119041.6_197636472_197636662	GTF3C3	2.60064	211.577	1.01229	0.203472
rs919433	2	197664449	ENSG00000119041.6_197653928_197654093	GTF3C3	1.44163	115.501	1.01248	0.238273
rs919433	2	197664449	ENSG00000119041.6_197654603_197654794	GTF3C3	1.73085	152.706	1.01133	0.281489
rs919433	2	197664449	ENSG00000119041.6_197657680_197657876	GTF3C3	1.58156	142.271	1.01112	0.294863
rs919433	2	197664449	ENSG00000119041.6_197627756_197629409	GTF3C3	4.03261	473.67	1.00851	0.299991
rs919433	2	197664449	ENSG00000119041.6_197637640_197637877	GTF3C3	1.38758	243.537	1.0057	0.494849
rs919433	2	197664449	ENSG00000119041.6_197639713_197639975	GTF3C3	0.483784	122.775	1.00394	0.658138
rs919433	2	197664449	ENSG00000119041.6_197640734_197640835	GTF3C3	0.278962	88.2158	1.00316	0.757162
rs919433	2	197664449	ENSG00000119041.6_197631289_197631441	GTF3C3	0.42107	158.647	1.00265	0.767191
rs919433	2	197664449	ENSG00000119041.6_197656061_197656184	GTF3C3	0.317907	119.135	1.00267	0.797685
rs919433	2	197664449	ENSG00000119041.6_197634639_197634763	GTF3C3	-0.215862	130.459	0.998345	0.857756
rs919433	2	197664449	ENSG00000119041.6_197662521_197662632	GTF3C3	-0.171189	101.646	0.998316	0.871374
rs919433	2	197664449	ENSG00000119041.6_197664234_197664425	GTF3C3	-0.120234	103.779	0.998841	0.922472
rs919433	2	198381461	ENSG00000144381.11_198364506_198364998	HSPD1	-14.6813	239.529	0.938708	3.79e-05
rs919433	2	198381461	ENSG00000144381.11_198363398_198363574	HSPD1	-43.234	1833.87	0.976425	0.0149583
rs919433	2	198381461	ENSG00000144381.11_198354921_198355020	HSPD1	-11.017	779.848	0.985873	0.155369
rs919433	2	198381461	ENSG00000144381.11_198353041_198353215	HSPD1	-25.7957	2773.55	0.990699	0.237125
rs919433	2	198381461	ENSG00000144381.11_198358872_198358974	HSPD1	-4.06452	282.45	0.98561	0.27885
rs919433	2	198381461	ENSG00000144381.11_198360018_198360100	HSPD1	3.27028	342.07	1.00956	0.342358
rs919433	2	198381461	ENSG00000144381.11_198363866_198364162	HSPD1	0.15185	2.68299	1.0566	0.403175
rs919433	2	198381461	ENSG00000144381.11_198351305_198351922	HSPD1	-42.3297	7035.65	0.993984	0.468006
rs919433	2	198381461	ENSG00000144381.11_198359381_198359476	HSPD1	-3.11845	491.42	0.993654	0.540437
rs919433	2	198381461	ENSG00000144381.11_198358048_198358216	HSPD1	-4.54606	1313.41	0.996539	0.658434
rs919433	2	198381461	ENSG00000144381.11_198352582_198352760	HSPD1	-9.41416	2791.85	0.996628	0.673046
rs919433	2	198381461	ENSG00000144381.11_198361635_198362116	HSPD1	6.78167	3586.54	1.00189	0.831406
rs919433	2	198381461	ENSG00000144381.11_198353726_198353971	HSPD1	-6.46056	5023.13	0.998714	0.865829
rs919433	2	198364718	ENSG00000115541.6_198364718_198365163	HSPE1	-4.8247	421.255	0.988547	0.450952
rs919433	2	198364718	ENSG00000115541.6_198367763_198368181	HSPE1	-6.42061	1038.57	0.993818	0.536747
rs919433	2	198364718	ENSG00000115541.6_198365798_198365962	HSPE1	-7.77242	2292.46	0.99661	0.770363
rs919433	2	198570087	ENSG00000247626.2_198570087_198573113	MARS2	-14.1915	1044.58	0.986414	0.248577
rs919433	2	198380295	ENSG00000115540.10_198415239_198418423	MOB4	-8.33262	856.477	0.990271	0.222853
rs919433	2	198380295	ENSG00000115540.10_198380556_198380870	MOB4	-0.633945	35.7101	0.982247	0.239935
rs919433	2	198380295	ENSG00000115540.10_198413060_198413139	MOB4	0.651744	88.7064	1.00735	0.449382
rs919433	2	198380295	ENSG00000115540.10_198388348_198388410	MOB4	-0.297913	33.8763	0.991206	0.541365
rs919433	2	198380295	ENSG00000115540.10_198405075_198405161	MOB4	0.403228	90.0862	1.00448	0.637151
rs919433	2	198380295	ENSG00000115540.10_198404835_198404877	MOB4	-0.126886	37.9798	0.996659	0.759662
rs919433	2	198380295	ENSG00000115540.10_198400254_198400354	MOB4	-0.197822	98.1655	0.997985	0.84029
rs919433	2	198380295	ENSG00000115540.10_198414999_198415110	MOB4	0.192943	137.515	1.0014	0.88196
rs919433	2	197792520	ENSG00000197121.8_197729711_197729804	PGAP1	0.300723	1.83356	1.16401	0.00723068
rs919433	2	197792520	ENSG00000197121.8_197707445_197707549	PGAP1	0.425817	4.0182	1.10597	0.0222095
rs919433	2	197792520	ENSG00000197121.8_197781142_197781317	PGAP1	0.438981	4.05174	1.10834	0.0332001
rs919433	2	197792520	ENSG00000197121.8_197784721_197784874	PGAP1	0.409946	4.30409	1.09525	0.0724184
rs919433	2	197792520	ENSG00000197121.8_197761855_197761921	PGAP1	0.156973	1.74118	1.09015	0.094986
rs919433	2	197792520	ENSG00000197121.8_197763041_197763093	PGAP1	0.142158	1.42323	1.09988	0.0982697
rs919433	2	197792520	ENSG00000197121.8_197757070_197757125	PGAP1	0.0909261	0.561459	1.16195	0.0993322
rs919433	2	197792520	ENSG00000197121.8_197777606_197777777	PGAP1	0.28301	3.23185	1.08757	0.119418
rs919433	2	197792520	ENSG00000197121.8_197738252_197738303	PGAP1	0.1037	1.58942	1.06524	0.235984
rs919433	2	197792520	ENSG00000197121.8_197710606_197710741	PGAP1	0.268286	5.47266	1.04902	0.243648
rs919433	2	197792520	ENSG00000197121.8_197757864_197757969	PGAP1	0.178099	3.09507	1.05754	0.272956
rs919433	2	197792520	ENSG00000197121.8_197791194_197791469	PGAP1	0.197845	3.15684	1.06267	0.295641
rs919433	2	197792520	ENSG00000197121.8_197755552_197755635	PGAP1	0.115321	1.75411	1.06574	0.315515
rs919433	2	197792520	ENSG00000197121.8_197712200_197712761	PGAP1	0.285608	5.57449	1.05123	0.318357
rs919433	2	197792520	ENSG00000197121.8_197735665_197735703	PGAP1	0.0663219	1.07388	1.06176	0.326584
rs919433	2	197792520	ENSG00000197121.8_197711727_197711924	PGAP1	0.306526	10.1152	1.0303	0.3813
rs919433	2	197792520	ENSG00000197121.8_197740470_197740545	PGAP1	0.0760199	1.56492	1.04858	0.432106
rs919433	2	197792520	ENSG00000197121.8_197737684_197737750	PGAP1	0.0788637	2.07442	1.03802	0.47705
rs919433	2	197792520	ENSG00000197121.8_197750558_197750604	PGAP1	0.0469509	1.03473	1.04537	0.514409
rs919433	2	197792520	ENSG00000197121.8_197738409_197738482	PGAP1	0.0678352	2.0289	1.03343	0.532874
rs919433	2	197792520	ENSG00000197121.8_197750148_197750199	PGAP1	-0.0464495	1.08594	0.957227	0.542285
rs919433	2	197792520	ENSG00000197121.8_197697728_197706096	PGAP1	4.32196	405.957	1.01065	0.557907
rs919433	2	197792520	ENSG00000197121.8_197737165_197737273	PGAP1	0.0869615	3.25901	1.02668	0.597364
rs919433	2	197792520	ENSG00000197121.8_197767309_197767466	PGAP1	0.0786375	4.05158	1.01941	0.706993
rs919433	2	197792520	ENSG00000197121.8_197744800_197744877	PGAP1	-0.0406436	1.74647	0.976728	0.739488
rs919433	2	197792520	ENSG00000197121.8_197709248_197709298	PGAP1	0.0368458	2.31753	1.0159	0.75556
rs919433	2	197792520	ENSG00000197121.8_197708612_197708799	PGAP1	-0.0476668	7.92311	0.993984	0.867967
rs919433	2	198540769	ENSG00000162944.5_198435524_198437004	RFTN2	-0.0358058	4.44859	0.991951	0.887522
rs919433	2	198299815	ENSG00000115524.10_198283520_198285266	SF3B1	46.1924	1096.17	1.04214	0.00719493
rs919433	2	198299815	ENSG00000115524.10_198283233_198283312	SF3B1	7.34165	283.993	1.02585	0.00773283
rs919433	2	198299815	ENSG00000115524.10_198256698_198257185	SF3B1	28.0514	2233.89	1.01256	0.0884092
rs919433	2	198299815	ENSG00000115524.10_198281465_198281635	SF3B1	8.41724	587.181	1.01433	0.117923
rs919433	2	198299815	ENSG00000115524.10_198263693_198263752	SF3B1	0.533729	14.5294	1.03673	0.155227
rs919433	2	198299815	ENSG00000115524.10_198267280_198267550	SF3B1	7.9281	952.572	1.00832	0.218499
rs919433	2	198299815	ENSG00000115524.10_198274494_198274731	SF3B1	7.73795	733.512	1.01055	0.235004
rs919433	2	198299815	ENSG00000115524.10_198272722_198272843	SF3B1	3.67471	430.438	1.00854	0.253055
rs919433	2	198299815	ENSG00000115524.10_198288532_198288698	SF3B1	3.48496	434.757	1.00802	0.291389
rs919433	2	198299815	ENSG00000115524.10_198265439_198265660	SF3B1	-8.40595	1282.99	0.993448	0.371899
rs919433	2	198299815	ENSG00000115524.10_198273093_198273305	SF3B1	4.56853	789.136	1.00579	0.419748
rs919433	2	198299815	ENSG00000115524.10_198285753_198285857	SF3B1	1.80054	294.123	1.00612	0.485124
rs919433	2	198299815	ENSG00000115524.10_198257696_198257912	SF3B1	-4.64773	1374.33	0.996618	0.565459
rs919433	2	198299815	ENSG00000115524.10_198266709_198266854	SF3B1	2.11007	537.234	1.00393	0.592597
rs919433	2	198299815	ENSG00000115524.10_198262709_198262840	SF3B1	-2.37377	750.255	0.996836	0.61361
rs919433	2	198299815	ENSG00000115524.10_198264779_198264890	SF3B1	2.0629	615.434	1.00335	0.649548
rs919433	2	198299815	ENSG00000115524.10_198263185_198263305	SF3B1	1.87299	647.009	1.00289	0.670437
rs919433	2	198299815	ENSG00000115524.10_198267673_198267759	SF3B1	0.866445	299.895	1.00289	0.686532
rs919433	2	198299815	ENSG00000115524.10_198266466_198266612	SF3B1	2.05818	644.832	1.00319	0.695332
rs919433	2	198299815	ENSG00000115524.10_198260780_198261052	SF3B1	-2.79877	1640	0.998293	0.763765
rs919433	2	198299815	ENSG00000115524.10_198268309_198268488	SF3B1	1.20352	581.305	1.00207	0.768078
rs919433	2	198299815	ENSG00000115524.10_198269800_198269901	SF3B1	0.740526	327.445	1.00226	0.787114
rs919433	2	198299815	ENSG00000115524.10_198269999_198270196	SF3B1	1.22302	697.08	1.00175	0.798765
rs919433	2	198299815	ENSG00000115524.10_198264976_198265158	SF3B1	1.28959	916.281	1.00141	0.830882
rs919433	2	198299815	ENSG00000115524.10_198299696_198299815	SF3B1	-0.0853909	74.0273	0.998846	0.919227
rs919433	2	198299815	ENSG00000115524.10_198266124_198266249	SF3B1	0.103654	670.039	1.00015	0.98222
rs919433	2	198557830	ENSG00000222017.1_198636581_198636638		-0.0723903	0.52305	0.8616	0.1596
rs919433	2	198557830	ENSG00000222017.1_198638740_198639547		0.171887	2.39234	1.07185	0.478922
rs113816216	5	132299326	ENSG00000072364.8_132267870_132267914	AFF4	-1.24095	6.24298	0.801224	0.0587909
rs113816216	5	132299326	ENSG00000072364.8_132262813_132262899	AFF4	-1.56894	9.4419	0.833832	0.101622
rs113816216	5	132299326	ENSG00000072364.8_132235279_132235333	AFF4	-0.788959	5.766	0.86317	0.193262
rs113816216	5	132299326	ENSG00000072364.8_132219032_132219252	AFF4	-3.5183	43.017	0.918211	0.218331
rs113816216	5	132299326	ENSG00000072364.8_132298951_132299326	AFF4	-2.96928	15.1415	0.803898	0.232159
rs113816216	5	132299326	ENSG00000072364.8_132234796_132234833	AFF4	-0.60319	5.85203	0.896926	0.34988
rs113816216	5	132299326	ENSG00000072364.8_132232015_132232932	AFF4	-9.06248	159.646	0.943234	0.358383
rs113816216	5	132299326	ENSG00000072364.8_132223213_132223284	AFF4	-0.931729	13.9104	0.933019	0.369301
rs113816216	5	132299326	ENSG00000072364.8_132269839_132270633	AFF4	-6.85767	118.758	0.942255	0.37132
rs113816216	5	132299326	ENSG00000072364.8_132233922_132234084	AFF4	-1.3533	21.0749	0.935786	0.461322
rs113816216	5	132299326	ENSG00000072364.8_132220768_132220811	AFF4	0.433232	7.46998	1.058	0.517995
rs113816216	5	132299326	ENSG00000072364.8_132273341_132273432	AFF4	0.214562	1.33633	1.16056	0.537826
rs113816216	5	132299326	ENSG00000072364.8_132238134_132238179	AFF4	-0.240687	4.93987	0.951277	0.671453
rs113816216	5	132299326	ENSG00000072364.8_132223538_132223674	AFF4	-0.645496	25.0529	0.974235	0.729078
rs113816216	5	132299326	ENSG00000072364.8_132228722_132228810	AFF4	-0.324447	18.7105	0.98266	0.826197
rs113816216	5	132299326	ENSG00000072364.8_132224771_132224865	AFF4	0.280528	18.7274	1.01498	0.854961
rs113816216	5	132299326	ENSG00000072364.8_132227509_132228096	AFF4	-0.654506	53.6549	0.987802	0.860872
rs113816216	5	132299326	ENSG00000072364.8_132240060_132240096	AFF4	-0.0901448	4.29509	0.979012	0.861053
rs113816216	5	132299326	ENSG00000072364.8_132211071_132216878	AFF4	8.56893	1675.25	1.00512	0.872607
rs113816216	5	132299326	ENSG00000072364.8_132272759_132272885	AFF4	-0.164452	13.832	0.988111	0.907501
rs113816216	5	132299326	ENSG00000072364.8_132222002_132222095	AFF4	0.110016	14.6672	1.0075	0.924044
rs113816216	5	132299326	ENSG00000072364.8_132223789_132223852	AFF4	-0.0798756	13.1951	0.993947	0.940323
rs113816216	5	133304478	ENSG00000113583.5_133295185_133295711	C5orf15	24.5746	860.697	1.02855	0.339739
rs113816216	5	133304478	ENSG00000113583.5_133291201_133292681	C5orf15	-19.9185	2068.73	0.990372	0.761482
rs113816216	5	133304478	ENSG00000113583.5_133304137_133304478	C5orf15	0.0774942	110.943	1.0007	0.989395
rs113816216	5	132083137	ENSG00000205089.3_132087658_132087888	CCNI2	-42.805	182.878	0.765937	0.103123
rs113816216	5	132083137	ENSG00000205089.3_132088558_132089856	CCNI2	-195.805	767.229	0.744789	0.148481
rs113816216	5	132083137	ENSG00000205089.3_132085040_132085114	CCNI2	-12.8596	58.5742	0.780457	0.224764
rs113816216	5	132083137	ENSG00000205089.3_132086549_132086689	CCNI2	-25.8687	151.208	0.82892	0.252109
rs113816216	5	132083137	ENSG00000205089.3_132084039_132084167	CCNI2	-11.7771	68.8408	0.828922	0.342536
rs113816216	5	132083137	ENSG00000205089.3_132083137_132083616	CCNI2	-18.0672	90.9437	0.801337	0.485364
rs113816216	5	133706738	ENSG00000006837.6_133706689_133706734	CDKL3	-0.372937	1.10744	0.663243	0.192461
rs113816216	5	133706738	ENSG00000006837.6_133685940_133686118	CDKL3	-0.774491	3.82925	0.797743	0.263043
rs113816216	5	133706738	ENSG00000006837.6_133655049_133655188	CDKL3	-0.879904	6.02063	0.853852	0.300384
rs113816216	5	133706738	ENSG00000006837.6_133647983_133648071	CDKL3	0.367883	1.38606	1.26542	0.311112
rs113816216	5	133706738	ENSG00000006837.6_133642300_133642393	CDKL3	-0.283762	0.922845	0.692514	0.335749
rs113816216	5	133706738	ENSG00000006837.6_133638281_133638378	CDKL3	0.40139	1.85015	1.21695	0.356992
rs113816216	5	133706738	ENSG00000006837.6_133643692_133644157	CDKL3	1.28562	20.431	1.06292	0.515165
rs113816216	5	133706738	ENSG00000006837.6_133634113_133634401	CDKL3	-0.342709	2.31743	0.852116	0.548853
rs113816216	5	133706738	ENSG00000006837.6_133644265_133644418	CDKL3	0.38603	3.77489	1.10226	0.561657
rs113816216	5	133706738	ENSG00000006837.6_133657482_133657594	CDKL3	0.299127	5.20571	1.05746	0.68661
rs113816216	5	133706738	ENSG00000006837.6_133695588_133695782	CDKL3	0.1305	1.96148	1.06653	0.793574
rs113816216	5	133706738	ENSG00000006837.6_133702668_133702765	CDKL3	0.0437471	2.17157	1.02015	0.943747
rs113816216	5	133706738	ENSG00000006837.6_133640096_133640258	CDKL3	0.0288111	2.50868	1.01148	0.956596
rs113816216	5	133747589	ENSG00000237190.3_133745594_133745693	CDKN2AIPNL	-6.09662	65.8804	0.907459	0.0654062
rs113816216	5	133747589	ENSG00000237190.3_133737778_133738617	CDKN2AIPNL	-37.863	866.396	0.956298	0.15808
rs113816216	5	133747589	ENSG00000237190.3_133746240_133746773	CDKN2AIPNL	-3.2515	28.0825	0.884216	0.323865
rs113816216	5	133747589	ENSG00000237190.3_133747307_133747589	CDKN2AIPNL	-6.78198	160.898	0.957849	0.414744
rs113816216	5	132948255	ENSG00000053108.11_132532147_132535489	FSTL4	2.77627	7.52418	1.36898	0.267137
rs113816216	5	132202576	ENSG00000164404.4_132199829_132201053	GDF9	2.26223	8.18454	1.2764	0.0892425
rs113816216	5	132202576	ENSG00000164404.4_132196873_132198248	GDF9	-0.969868	15.6521	0.938036	0.58698
rs113816216	5	132387654	ENSG00000170606.8_132400672_132400729	HSPA4	7.80408	109.272	1.07142	0.109884
rs113816216	5	132387654	ENSG00000170606.8_132408922_132409021	HSPA4	9.91249	279.315	1.03549	0.29704
rs113816216	5	132387654	ENSG00000170606.8_132425254_132425387	HSPA4	12.7707	408.009	1.0313	0.323655
rs113816216	5	132387654	ENSG00000170606.8_132435237_132435344	HSPA4	11.6155	420.251	1.02764	0.389829
rs113816216	5	132387654	ENSG00000170606.8_132406066_132406188	HSPA4	9.09194	411.133	1.02211	0.50352
rs113816216	5	132387654	ENSG00000170606.8_132403109_132403249	HSPA4	6.64135	393.661	1.01687	0.642131
rs113816216	5	132387654	ENSG00000170606.8_132387654_132388049	HSPA4	7.29297	308.848	1.02361	0.656082
rs113816216	5	132387654	ENSG00000170606.8_132424747_132424853	HSPA4	4.36218	264.594	1.01649	0.670078
rs113816216	5	132387654	ENSG00000170606.8_132424096_132424247	HSPA4	6.20531	444.129	1.01397	0.671361
rs113816216	5	132387654	ENSG00000170606.8_132439925_132442141	HSPA4	-19.7271	1665.71	0.988157	0.74616
rs113816216	5	132387654	ENSG00000170606.8_132432853_132432978	HSPA4	7.22212	663.579	1.01088	0.753698
rs113816216	5	132387654	ENSG00000170606.8_132412346_132412590	HSPA4	-6.65338	815.916	0.991846	0.806572
rs113816216	5	132387654	ENSG00000170606.8_132409685_132409818	HSPA4	3.18129	423.945	1.0075	0.835172
rs113816216	5	132387654	ENSG00000170606.8_132439557_132439718	HSPA4	-5.86784	895.976	0.993451	0.858169
rs113816216	5	132387654	ENSG00000170606.8_132428392_132428481	HSPA4	2.21955	476.779	1.00466	0.900029
rs113816216	5	132387654	ENSG00000170606.8_132422474_132422550	HSPA4	1.00641	254.38	1.00396	0.911304
rs113816216	5	132387654	ENSG00000170606.8_132437451_132437570	HSPA4	1.82838	550.158	1.00332	0.918274
rs113816216	5	132387654	ENSG00000170606.8_132426885_132427066	HSPA4	-2.69362	929.495	0.997102	0.934834
rs113816216	5	132387654	ENSG00000170606.8_132431790_132431942	HSPA4	-1.99995	867.002	0.997693	0.948412
rs113816216	5	131991955	ENSG00000169194.5_131995416_131995520	IL13	-0.923258	5.13147	0.820079	0.61665
rs113816216	5	131991955	ENSG00000169194.5_131993865_131994052	IL13	-0.312743	7.71832	0.95948	0.914079
rs113816216	5	131991955	ENSG00000169194.5_131995110_131995163	IL13	-0.0688282	2.75433	0.975011	0.948894
rs113816216	5	131991955	ENSG00000169194.5_131995867_131996802	IL13	0.536491	30.2122	1.01776	0.95792
rs113816216	5	132009678	ENSG00000113520.6_132009678_132009877	IL4	0.739324	1.65451	1.44685	0.186835
rs113816216	5	132009678	ENSG00000113520.6_132010151_132010198	IL4	-0.459278	2.14627	0.786011	0.437315
rs113816216	5	132009678	ENSG00000113520.6_132018178_132018368	IL4	-0.370821	2.51368	0.852479	0.638182
rs113816216	5	132009678	ENSG00000113520.6_132015406_132015582	IL4	0.290757	5.83891	1.0498	0.828758
rs113816216	5	132073330	ENSG00000131437.9_132042143_132042151	KIF3A	1.17395	0.953603	2.23107	0.00586622
rs113816216	5	132073330	ENSG00000131437.9_132062046_132062190	KIF3A	-3.98626	55.7625	0.928513	0.352261
rs113816216	5	132073330	ENSG00000131437.9_132034863_132034987	KIF3A	4.18084	58.5615	1.07139	0.353045
rs113816216	5	132073330	ENSG00000131437.9_132052537_132052676	KIF3A	-2.64038	37.4973	0.929585	0.398052
rs113816216	5	132073330	ENSG00000131437.9_132073106_132073330	KIF3A	1.13979	11.8555	1.09614	0.422485
rs113816216	5	132073330	ENSG00000131437.9_132056301_132056406	KIF3A	-2.1889	34.5029	0.936559	0.439066
rs113816216	5	132073330	ENSG00000131437.9_132035908_132035976	KIF3A	1.46135	28.8691	1.05062	0.518006
rs113816216	5	132073330	ENSG00000131437.9_132036339_132036392	KIF3A	1.25619	25.3718	1.04951	0.537582
rs113816216	5	132073330	ENSG00000131437.9_132051937_132052134	KIF3A	2.90223	82.7153	1.03509	0.632989
rs113816216	5	132073330	ENSG00000131437.9_132046651_132046750	KIF3A	1.16357	37.277	1.03121	0.7154
rs113816216	5	132073330	ENSG00000131437.9_132061820_132061904	KIF3A	-0.730356	26.6828	0.972628	0.736311
rs113816216	5	132073330	ENSG00000131437.9_132038250_132038360	KIF3A	-1.46716	58.9194	0.975099	0.749264
rs113816216	5	132073330	ENSG00000131437.9_132028368_132032374	KIF3A	7.87953	1088.43	1.00724	0.915423
rs113816216	5	132073330	ENSG00000131437.9_132051449_132051623	KIF3A	-0.505188	70.8745	0.992872	0.917778
rs113816216	5	132073330	ENSG00000131437.9_132038577_132038757	KIF3A	0.445646	120.44	1.0037	0.963078
rs113816216	5	132073330	ENSG00000131437.9_132037779_132037904	KIF3A	-0.221045	63.4004	0.996514	0.963512
rs113816216	5	132073330	ENSG00000131437.9_132039155_132039320	KIF3A	0.179747	85.7036	1.0021	0.978959
rs113816216	5	132073330	ENSG00000131437.9_132069897_132070170	KIF3A	0.0953875	98.332	1.00097	0.989427
rs113816216	5	132208014	ENSG00000164406.7_132208014_132209443	LEAP2	-5.77296	43.3288	0.866764	0.120048
rs113816216	5	132208014	ENSG00000164406.7_132210102_132210738	LEAP2	1.89371	14.2798	1.13261	0.235657
rs113816216	5	132208014	ENSG00000164406.7_132209642_132209781	LEAP2	-0.452225	8.12106	0.944315	0.68913
rs113816216	5	133561833	ENSG00000113575.5_133537539_133537712	PPP2CA	24.8534	521.594	1.04765	0.0365055
rs113816216	5	133561833	ENSG00000113575.5_133536676_133536765	PPP2CA	15.0459	329.139	1.04571	0.0695624
rs113816216	5	133561833	ENSG00000113575.5_133561451_133561833	PPP2CA	-12.4128	509.062	0.975616	0.58087
rs113816216	5	133561833	ENSG00000113575.5_133536026_133536187	PPP2CA	-2.4644	653.287	0.996228	0.876142
rs113816216	5	133561833	ENSG00000113575.5_133534777_133534895	PPP2CA	0.860668	549.573	1.00157	0.950918
rs113816216	5	133561833	ENSG00000113575.5_133530025_133533535	PPP2CA	-4.91287	3918.68	0.998746	0.951668
rs113816216	5	133561833	ENSG00000113575.5_133541613_133541822	PPP2CA	-0.530247	801.75	0.999339	0.977966
rs113816216	5	131891711	ENSG00000113522.9_131891711_131892165	RAD50	-0.842039	1.21132	0.304856	0.0615704
rs113816216	5	131891711	ENSG00000113522.9_131928456_131929219	RAD50	-5.11107	32.8591	0.844455	0.0766583
rs113816216	5	131891711	ENSG00000113522.9_131930561_131930736	RAD50	-11.1063	152.845	0.927336	0.139578
rs113816216	5	131891711	ENSG00000113522.9_131976364_131976497	RAD50	11.3086	203.831	1.05548	0.273355
rs113816216	5	131891711	ENSG00000113522.9_131892616_131893145	RAD50	-10.9081	200.833	0.945686	0.289654
rs113816216	5	131891711	ENSG00000113522.9_131972807_131972892	RAD50	4.72113	114.545	1.04122	0.372895
rs113816216	5	131891711	ENSG00000113522.9_131924379_131924572	RAD50	-6.39497	185.832	0.965587	0.453061
rs113816216	5	131891711	ENSG00000113522.9_131973773_131973915	RAD50	5.13538	182.069	1.02821	0.541253
rs113816216	5	131891711	ENSG00000113522.9_131951695_131951822	RAD50	-5.89322	194.946	0.96977	0.549635
rs113816216	5	131891711	ENSG00000113522.9_131944975_131945088	RAD50	-6.01502	190.715	0.968461	0.559438
rs113816216	5	131891711	ENSG00000113522.9_131939612_131939738	RAD50	4.40691	180.281	1.02444	0.604927
rs113816216	5	131891711	ENSG00000113522.9_131925323_131925529	RAD50	-4.6458	204.189	0.977248	0.62148
rs113816216	5	131891711	ENSG00000113522.9_131944809_131944901	RAD50	-2.99451	137.62	0.978241	0.700813
rs113816216	5	131891711	ENSG00000113522.9_131911469_131911620	RAD50	1.8856	90.7021	1.02079	0.707839
rs113816216	5	131891711	ENSG00000113522.9_131894976_131895059	RAD50	1.05635	53.548	1.01973	0.736669
rs113816216	5	131891711	ENSG00000113522.9_131931265_131931502	RAD50	-3.68567	246.463	0.985046	0.747352
rs113816216	5	131891711	ENSG00000113522.9_131926916_131927098	RAD50	2.89798	193.501	1.01498	0.75831
rs113816216	5	131891711	ENSG00000113522.9_131923254_131923382	RAD50	-1.61328	128.965	0.987491	0.790577
rs113816216	5	131891711	ENSG00000113522.9_131915554_131915758	RAD50	-1.97258	146.026	0.986492	0.797256
rs113816216	5	131891711	ENSG00000113522.9_131953762_131953986	RAD50	-3.16681	296.048	0.989303	0.818705
rs113816216	5	131891711	ENSG00000113522.9_131927569_131927726	RAD50	-1.6962	175.329	0.990326	0.849754
rs113816216	5	131891711	ENSG00000113522.9_131923616_131923781	RAD50	-1.27024	156.341	0.991875	0.85696
rs113816216	5	131891711	ENSG00000113522.9_131940498_131940691	RAD50	1.4294	216.827	1.00659	0.890515
rs113816216	5	131891711	ENSG00000113522.9_131977870_131980313	RAD50	4.64687	1338.9	1.00347	0.916963
rs113816216	5	131891711	ENSG00000113522.9_131915009_131915194	RAD50	-0.596693	111.129	0.994631	0.918303
rs113816216	5	131891711	ENSG00000113522.9_131944307_131944417	RAD50	0.798116	133.606	1.00597	0.919111
rs113816216	5	131891711	ENSG00000113522.9_131938992_131939181	RAD50	0.197863	247.229	1.0008	0.986295
rs113816216	5	132142933	ENSG00000164402.9_132089871_132090212	SEPT8	-1.83216	7.20145	0.745585	0.272852
rs113816216	5	132142933	ENSG00000164402.9_132091697_132094699	SEPT8	88.2259	2130.75	1.04141	0.398152
rs113816216	5	132142933	ENSG00000164402.9_132086509_132087873	SEPT8	-55.9561	695.254	0.919517	0.405348
rs113816216	5	132142933	ENSG00000164402.9_132097492_132097588	SEPT8	-5.05329	110.494	0.954267	0.441061
rs113816216	5	132142933	ENSG00000164402.9_132096494_132096684	SEPT8	6.4515	153.355	1.04207	0.52054
rs113816216	5	132142933	ENSG00000164402.9_132098176_132098337	SEPT8	4.50618	177.593	1.02537	0.651362
rs113816216	5	132142933	ENSG00000164402.9_132097150_132097318	SEPT8	-6.06471	260.509	0.97672	0.670221
rs113816216	5	132142933	ENSG00000164402.9_132099916_132100111	SEPT8	4.80797	197.221	1.02438	0.680837
rs113816216	5	132142933	ENSG00000164402.9_132096825_132096957	SEPT8	-4.12105	191.975	0.978533	0.700591
rs113816216	5	132142933	ENSG00000164402.9_132099398_132099584	SEPT8	3.74506	196.279	1.01908	0.718212
rs113816216	5	132142933	ENSG00000164402.9_132101101_132101221	SEPT8	1.30129	66.5633	1.01955	0.778129
rs113816216	5	132142933	ENSG00000164402.9_132112800_132113113	SEPT8	0.276144	13.9979	1.01973	0.846895
rs113816216	5	132166590	ENSG00000164403.9_132166286_132166590	SHROOM1	-0.684365	2.07379	0.669993	0.184565
rs113816216	5	132166590	ENSG00000164403.9_132159315_132159456	SHROOM1	-2.90179	21.4659	0.864818	0.223465
rs113816216	5	132166590	ENSG00000164403.9_132163153_132163299	SHROOM1	-0.465895	1.84005	0.746803	0.404661
rs113816216	5	132166590	ENSG00000164403.9_132159542_132160111	SHROOM1	-3.41583	71.1344	0.951981	0.609141
rs113816216	5	132166590	ENSG00000164403.9_132157833_132158820	SHROOM1	-2.30524	66.7836	0.965482	0.746846
rs113816216	5	132166590	ENSG00000164403.9_132160855_132162279	SHROOM1	1.44664	64.7581	1.02234	0.808799
rs113816216	5	132166590	ENSG00000164403.9_132160710_132160765	SHROOM1	-0.139273	12.9872	0.989276	0.920559
rs113816216	5	132166590	ENSG00000164403.9_132158942_132159214	SHROOM1	0.139556	19.7197	1.00708	0.960288
rs113816216	5	132166590	ENSG00000164403.9_132160307_132160513	SHROOM1	0.088415	29.5918	1.00299	0.976988
rs113816216	5	133561762	ENSG00000113558.12_133510623_133511261	SKP1	2.10356	11.7114	1.17962	0.191404
rs113816216	5	133561762	ENSG00000113558.12_133492082_133494319	SKP1	64.1093	2327.7	1.02754	0.317226
rs113816216	5	133561762	ENSG00000113558.12_133502861_133502934	SKP1	11.9257	406.378	1.02935	0.391564
rs113816216	5	133561762	ENSG00000113558.12_133496678_133496821	SKP1	18.2818	762.19	1.02399	0.398486
rs113816216	5	133561762	ENSG00000113558.12_133561451_133561762	SKP1	-16.5474	431.558	0.961657	0.485558
rs113816216	5	133561762	ENSG00000113558.12_133509617_133509713	SKP1	11.4228	684.951	1.01668	0.627927
rs113816216	5	133561762	ENSG00000113558.12_133510153_133510456	SKP1	0.616168	9.91904	1.06212	0.662272
rs113816216	5	133561762	ENSG00000113558.12_133512305_133512729	SKP1	-1.37787	305.638	0.995492	0.906636
rs113816216	5	132149033	ENSG00000198944.4_132149033_132152488	SOWAHA	11.6116	37.8091	1.30711	0.157197
rs113816216	5	133450402	ENSG00000081059.14_133487347_133487556	TCF7	0.611189	2.05668	1.29717	0.310704
rs113816216	5	133450402	ENSG00000081059.14_133473750_133473855	TCF7	10.0137	92.6082	1.10813	0.328703
rs113816216	5	133450402	ENSG00000081059.14_133451254_133451724	TCF7	7.7206	68.8035	1.11221	0.375422
rs113816216	5	133450402	ENSG00000081059.14_133474642_133474729	TCF7	8.83386	94.7502	1.09323	0.388396
rs113816216	5	133450402	ENSG00000081059.14_133479283_133479331	TCF7	5.08073	63.8296	1.0796	0.457745
rs113816216	5	133450402	ENSG00000081059.14_133478684_133478791	TCF7	8.24895	120.561	1.06842	0.52346
rs113816216	5	133450402	ENSG00000081059.14_133476487_133476579	TCF7	3.74281	52.3273	1.07153	0.529923
rs113816216	5	133450402	ENSG00000081059.14_133481892_133483920	TCF7	154.609	2370.91	1.06521	0.547031
rs113816216	5	133450402	ENSG00000081059.14_133481432_133481876	TCF7	-1.36432	13.9732	0.902362	0.584062
rs113816216	5	133450402	ENSG00000081059.14_133450892_133451078	TCF7	1.46731	22.4268	1.06543	0.659529
rs113816216	5	133450402	ENSG00000081059.14_133477876_133477995	TCF7	6.2025	136.217	1.04553	0.680834
rs113816216	5	133450402	ENSG00000081059.14_133450402_133450846	TCF7	-2.18562	24.3655	0.910299	0.792791
rs113816216	5	133450402	ENSG00000081059.14_133480488_133480560	TCF7	-0.193755	4.90158	0.960471	0.829506
rs113816216	5	133450402	ENSG00000081059.14_133478412_133478574	TCF7	4.00013	203.572	1.01965	0.855362
rs113816216	5	133706870	ENSG00000119048.3_133724668_133724743	UBE2B	-0.906841	2.97126	0.694796	0.15099
rs113816216	5	133706870	ENSG00000119048.3_133725916_133727683	UBE2B	-66.8465	1617.06	0.958662	0.216366
rs113816216	5	133706870	ENSG00000119048.3_133712360_133712385	UBE2B	0.745525	82.1999	1.00907	0.843522
rs113816216	5	133706870	ENSG00000119048.3_133706870_133707330	UBE2B	-0.98825	110.078	0.991022	0.843692
rs113816216	5	133706870	ENSG00000119048.3_133724016_133724104	UBE2B	-1.36641	223.534	0.993887	0.862149
rs113816216	5	133706870	ENSG00000119048.3_133716410_133716499	UBE2B	0.943106	160.804	1.00586	0.874951
rs113816216	5	133706870	ENSG00000119048.3_133710074_133710154	UBE2B	0.898254	155.84	1.00576	0.891208
rs113816216	5	132202252	ENSG00000164405.6_132203180_132203723	UQCRQ	-37.2795	1366.97	0.972728	0.421734
rs113816216	5	132202252	ENSG00000164405.6_132202252_132202727	UQCRQ	-22.0732	1646.88	0.986597	0.697199
rs113816216	5	133340824	ENSG00000213585.6_133340178_133340326	VDAC1	1.23394	1.10053	2.12122	0.00046212
rs113816216	5	133340824	ENSG00000213585.6_133311562_133311712	VDAC1	60.2271	694.853	1.08668	0.0164586
rs113816216	5	133340824	ENSG00000213585.6_133316419_133316647	VDAC1	78.4967	1710.73	1.04588	0.124185
rs113816216	5	133340824	ENSG00000213585.6_133326546_133326598	VDAC1	8.0438	98.5767	1.0816	0.161492
rs113816216	5	133340824	ENSG00000213585.6_133340338_133340533	VDAC1	-8.34157	104.457	0.920143	0.236185
rs113816216	5	133340824	ENSG00000213585.6_133327997_133328046	VDAC1	1.01904	3.85359	1.26444	0.295636
rs113816216	5	133340824	ENSG00000213585.6_133307606_133308553	VDAC1	215.188	11949.8	1.01801	0.392737
rs113816216	5	133340824	ENSG00000213585.6_133309482_133309539	VDAC1	0.601047	5.73673	1.10477	0.538166
rs113816216	5	133340824	ENSG00000213585.6_133328637_133328709	VDAC1	-2.64936	115.321	0.977026	0.666292
rs113816216	5	133340824	ENSG00000213585.6_133326693_133326845	VDAC1	3.60133	595.921	1.00604	0.873164
rs113816216	5	133340824	ENSG00000213585.6_133340586_133340824	VDAC1	0.0669137	10.5335	1.00635	0.958767
rs113816216	5	132362296	ENSG00000155329.7_132354739_132354895	ZCCHC10	3.22086	23.2216	1.1387	0.123018
rs113816216	5	132362296	ENSG00000155329.7_132342451_132342612	ZCCHC10	6.38496	98.9477	1.06453	0.141306
rs113816216	5	132362296	ENSG00000155329.7_132335824_132335893	ZCCHC10	1.11449	29.6933	1.03753	0.446466
rs113816216	5	132362296	ENSG00000155329.7_132362189_132362296	ZCCHC10	0.645668	26.4734	1.02439	0.642414
rs113816216	5	132362296	ENSG00000155329.7_132332677_132334542	ZCCHC10	-6.73626	792.413	0.991499	0.769257
rs113816216	5	132362296	ENSG00000155329.7_132358533_132358598	ZCCHC10	-0.186987	27.3535	0.993164	0.916857
rs113816216	5	133796306	ENSG00000250564.1_133764742_133765318		-0.371664	3.38275	0.89013	0.772028
rs75018213	6	146057160	ENSG00000112425.8_145946441_145948829	EPM2A	-7.87009	275.066	0.971388	0.51433
rs75018213	6	146057160	ENSG00000112425.8_146007258_146007438	EPM2A	0.366458	15.1681	1.02416	0.809282
rs75018213	6	146057160	ENSG00000112425.8_146056334_146057160	EPM2A	-0.169914	5.90631	0.971232	0.849902
rs75018213	6	146057160	ENSG00000112425.8_145956381_145956622	EPM2A	0.163083	20.8107	1.00784	0.928364
rs75018213	6	146135889	ENSG00000118496.3_146135739_146135889	FBXO30	1.32267	5.44138	1.24308	0.158498
rs75018213	6	146135889	ENSG00000118496.3_146119271_146121445	FBXO30	-19.1365	452.762	0.957734	0.337864
rs75018213	6	146135889	ENSG00000118496.3_146125508_146127557	FBXO30	10.6134	377.21	1.02814	0.487479
rs75018213	6	146864829	ENSG00000118508.4_146875592_146876101	RAB32	-5.51263	18.1028	0.695481	0.430771
rs75018213	6	146864829	ENSG00000118508.4_146870600_146870877	RAB32	-1.90744	11.0742	0.827758	0.636124
rs75018213	6	146864829	ENSG00000118508.4_146864829_146865257	RAB32	-0.437941	4.35679	0.899481	0.8101
rs75018213	6	146285559	ENSG00000146414.10_146234614_146234685	SHPRH	1.64728	11.1471	1.14778	0.0571183
rs75018213	6	146285559	ENSG00000146414.10_146215286_146215372	SHPRH	-1.73389	18.8471	0.908002	0.180187
rs75018213	6	146285559	ENSG00000146414.10_146273485_146273614	SHPRH	1.446	12.614	1.11463	0.189869
rs75018213	6	146285559	ENSG00000146414.10_146231584_146231772	SHPRH	2.75947	34.9672	1.07892	0.225613
rs75018213	6	146285559	ENSG00000146414.10_146267369_146267477	SHPRH	-1.247	10.8929	0.885522	0.234734
rs75018213	6	146285559	ENSG00000146414.10_146269408_146269486	SHPRH	-0.832035	7.79456	0.893254	0.268281
rs75018213	6	146285559	ENSG00000146414.10_146261859_146261937	SHPRH	0.673211	8.84657	1.0761	0.360836
rs75018213	6	146285559	ENSG00000146414.10_146214351_146214529	SHPRH	-2.29049	42.3696	0.94594	0.361094
rs75018213	6	146285559	ENSG00000146414.10_146244779_146244921	SHPRH	1.37727	21.3486	1.06451	0.365366
rs75018213	6	146285559	ENSG00000146414.10_146256414_146256577	SHPRH	1.30297	18.8379	1.06917	0.386193
rs75018213	6	146285559	ENSG00000146414.10_146256042_146256299	SHPRH	-1.58095	31.8773	0.950405	0.446952
rs75018213	6	146285559	ENSG00000146414.10_146185381_146185627	SHPRH	-0.53773	2.8203	0.809336	0.456494
rs75018213	6	146285559	ENSG00000146414.10_146254186_146254341	SHPRH	0.841049	14.8449	1.05666	0.459398
rs75018213	6	146285559	ENSG00000146414.10_146271400_146271618	SHPRH	1.39938	24.6123	1.05686	0.473511
rs75018213	6	146285559	ENSG00000146414.10_146285293_146285559	SHPRH	0.752918	9.72574	1.07741	0.524961
rs75018213	6	146285559	ENSG00000146414.10_146242303_146242528	SHPRH	1.42068	37.7295	1.03765	0.53632
rs75018213	6	146285559	ENSG00000146414.10_146240484_146240627	SHPRH	0.969971	23.5738	1.04115	0.549551
rs75018213	6	146285559	ENSG00000146414.10_146275826_146276490	SHPRH	2.08192	53.7786	1.03871	0.561607
rs75018213	6	146285559	ENSG00000146414.10_146266517_146266773	SHPRH	1.18463	27.2461	1.04348	0.567005
rs75018213	6	146285559	ENSG00000146414.10_146262759_146263010	SHPRH	-1.08715	26.3984	0.958817	0.572693
rs75018213	6	146285559	ENSG00000146414.10_146284867_146285233	SHPRH	0.257265	1.8993	1.13545	0.650611
rs75018213	6	146285559	ENSG00000146414.10_146245875_146245982	SHPRH	0.524821	15.2577	1.0344	0.652355
rs75018213	6	146285559	ENSG00000146414.10_146209156_146209236	SHPRH	-0.514841	17.8235	0.971115	0.686737
rs75018213	6	146285559	ENSG00000146414.10_146247340_146247432	SHPRH	-0.333406	12.0324	0.972291	0.738538
rs75018213	6	146285559	ENSG00000146414.10_146238256_146239368	SHPRH	0.4187	17.5524	1.02385	0.751811
rs75018213	6	146285559	ENSG00000146414.10_146248325_146248413	SHPRH	-0.266025	11.4795	0.976826	0.789454
rs75018213	6	146285559	ENSG00000146414.10_146264279_146264938	SHPRH	0.865894	70.7202	1.01224	0.805261
rs75018213	6	146285559	ENSG00000146414.10_146268629_146268779	SHPRH	-0.335846	14.75	0.977231	0.807042
rs75018213	6	146285559	ENSG00000146414.10_146216021_146216113	SHPRH	-0.3278	19.1163	0.982852	0.811509
rs75018213	6	146285559	ENSG00000146414.10_146243799_146243972	SHPRH	0.306237	30.9568	1.00989	0.878209
rs75018213	6	146285559	ENSG00000146414.10_146243422_146243484	SHPRH	0.0124305	11.117	1.00112	0.989177
rs75018213	6	146285559	ENSG00000146414.10_146205943_146207923	SHPRH	-0.0659906	429.225	0.999846	0.996057
rs150927513	7	5603415	ENSG00000075624.8_5568792_5569031	ACTB	-1507.84	53147.3	0.971629	0.432329
rs150927513	7	5603415	ENSG00000075624.8_5567912_5568350	ACTB	-2802.96	148393	0.981111	0.580655
rs150927513	7	5603415	ENSG00000075624.8_5567635_5567816	ACTB	915.126	77569.1	1.0118	0.720211
rs150927513	7	5603415	ENSG00000075624.8_5569437_5569613	ACTB	-1.3865	20.286	0.931652	0.762649
rs150927513	7	5603415	ENSG00000075624.8_5569166_5569294	ACTB	282.81	15452.7	1.0183	0.813232
rs150927513	7	5603415	ENSG00000075624.8_5566782_5567522	ACTB	2657.54	310551	1.00856	0.836
rs150927513	7	5603415	ENSG00000075624.8_5570155_5570340	ACTB	55.81	4849.22	1.01151	0.885557
rs150927513	7	4815253	ENSG00000242802.2_4820806_4820943	AP5Z1	6.58778	79.8668	1.08248	0.0844013
rs150927513	7	4815253	ENSG00000242802.2_4829845_4829881	AP5Z1	0.930846	2.33204	1.39916	0.11453
rs150927513	7	4815253	ENSG00000242802.2_4829463_4829560	AP5Z1	-3.21461	27.1216	0.881474	0.115384
rs150927513	7	4815253	ENSG00000242802.2_4823834_4824002	AP5Z1	3.93123	41.8748	1.09388	0.204011
rs150927513	7	4815253	ENSG00000242802.2_4830304_4830518	AP5Z1	-9.20113	135.793	0.932242	0.204553
rs150927513	7	4815253	ENSG00000242802.2_4823320_4823429	AP5Z1	2.46178	31.924	1.07711	0.273081
rs150927513	7	4815253	ENSG00000242802.2_4825046_4825083	AP5Z1	-0.72315	11.349	0.936281	0.410518
rs150927513	7	4815253	ENSG00000242802.2_4830090_4830222	AP5Z1	-2.98258	61.5809	0.951566	0.427108
rs150927513	7	4815253	ENSG00000242802.2_4830746_4831399	AP5Z1	-13.3837	310.141	0.956846	0.448941
rs150927513	7	4815253	ENSG00000242802.2_4822947_4823091	AP5Z1	2.24847	45.3763	1.04955	0.458732
rs150927513	7	4815253	ENSG00000242802.2_4824539_4824679	AP5Z1	1.69889	40.1288	1.04234	0.507791
rs150927513	7	4815253	ENSG00000242802.2_4828471_4828582	AP5Z1	1.16794	27.2191	1.04291	0.613204
rs150927513	7	4815253	ENSG00000242802.2_4827265_4827407	AP5Z1	1.66351	59.5849	1.02792	0.614951
rs150927513	7	4815253	ENSG00000242802.2_4821199_4821385	AP5Z1	1.90204	68.9716	1.02758	0.618784
rs150927513	7	4815253	ENSG00000242802.2_4825881_4826059	AP5Z1	2.25547	97.925	1.02303	0.64682
rs150927513	7	4815253	ENSG00000242802.2_4815253_4815387	AP5Z1	-0.832633	33.7034	0.975295	0.682798
rs150927513	7	4815253	ENSG00000242802.2_4825153_4825315	AP5Z1	0.703871	43.5919	1.01615	0.807433
rs150927513	7	4815253	ENSG00000242802.2_4827785_4827925	AP5Z1	0.453728	40.4452	1.01122	0.876786
rs150927513	7	5553429	ENSG00000155034.13_5553288_5553429	FBXL18	1.36559	4.99863	1.27319	0.0562701
rs150927513	7	5553429	ENSG00000155034.13_5545043_5545261	FBXL18	2.01235	28.8378	1.06978	0.378093
rs150927513	7	5553429	ENSG00000155034.13_5528809_5529843	FBXL18	1.15932	12.219	1.09488	0.461263
rs150927513	7	5553429	ENSG00000155034.13_5540119_5541662	FBXL18	4.60931	151.046	1.03052	0.616487
rs150927513	7	5553429	ENSG00000155034.13_5520189_5521562	FBXL18	1.82585	83.9487	1.02175	0.727654
rs150927513	7	5553429	ENSG00000155034.13_5530862_5531080	FBXL18	-0.130126	16.4457	0.992088	0.937339
rs150927513	7	4683388	ENSG00000164916.7_4780469_4780654	FOXK1	5.91928	35.2901	1.16773	0.0481425
rs150927513	7	4683388	ENSG00000164916.7_4798682_4798848	FOXK1	3.97572	31.1702	1.12755	0.151299
rs150927513	7	4683388	ENSG00000164916.7_4794868_4795014	FOXK1	-3.1578	31.3967	0.899423	0.176401
rs150927513	7	4683388	ENSG00000164916.7_4800695_4800919	FOXK1	2.82786	38.9859	1.07254	0.409149
rs150927513	7	4683388	ENSG00000164916.7_4721930_4722499	FOXK1	2.00763	26.0118	1.07718	0.474584
rs150927513	7	4683388	ENSG00000164916.7_4801815_4811074	FOXK1	84.1073	2109.01	1.03988	0.503282
rs150927513	7	4683388	ENSG00000164916.7_4796625_4796818	FOXK1	-1.71326	40.1833	0.957364	0.566184
rs150927513	7	4683388	ENSG00000164916.7_4798942_4799226	FOXK1	0.910779	41.4348	1.02198	0.819413
rs150927513	7	4683388	ENSG00000164916.7_4794090_4794246	FOXK1	0.00871637	31.4462	1.00028	0.997196
rs150927513	7	5632439	ENSG00000075618.11_5634178_5634527	FSCN1	-0.749843	2.04498	0.633324	0.243231
rs150927513	7	5632439	ENSG00000075618.11_5643127_5643248	FSCN1	-30.2573	936.224	0.967682	0.624302
rs150927513	7	5632439	ENSG00000075618.11_5632439_5633399	FSCN1	184.008	3888.67	1.04732	0.656257
rs150927513	7	5632439	ENSG00000075618.11_5643494_5643661	FSCN1	-25.4341	1189.57	0.978619	0.751178
rs150927513	7	5632439	ENSG00000075618.11_5642503_5643044	FSCN1	-18.4654	1331.53	0.986132	0.835955
rs150927513	7	5632439	ENSG00000075618.11_5644903_5646286	FSCN1	-42.2262	9564.01	0.995585	0.952696
rs150927513	7	5023349	ENSG00000146587.12_5096926_5097052	RBAK	3.57211	17.8695	1.1999	0.0283103
rs150927513	7	5023349	ENSG00000146587.12_5085452_5086027	RBAK	4.09742	14.3722	1.28509	0.0367748
rs150927513	7	5023349	ENSG00000146587.12_5087664_5087722	RBAK	0.845352	2.99469	1.28228	0.0612047
rs150927513	7	5023349	ENSG00000146587.12_5112553_5112852	RBAK	1.53593	3.02501	1.50774	0.0664204
rs150927513	7	5023349	ENSG00000146587.12_5103326_5109119	RBAK	56.2811	1105.07	1.05093	0.133479
rs150927513	7	5023349	ENSG00000146587.12_5097315_5097410	RBAK	1.78356	17.5529	1.10161	0.189015
rs150927513	7	5023349	ENSG00000146587.12_5111993_5112128	RBAK	0.476041	1.77451	1.26827	0.350155
rs150927513	7	5023349	ENSG00000146587.12_5023349_5023404	RBAK	0.366519	13.6533	1.02684	0.739179
rs150927513	7	5023349	ENSG00000146587.12_5024541_5024706	RBAK	-0.720151	39.3149	0.981683	0.796553
rs150927513	7	5821370	ENSG00000011275.13_5780604_5781446	RNF216	28.7444	424.545	1.06771	0.0581598
rs150927513	7	5821370	ENSG00000011275.13_5680785_5681007	RNF216	12.7347	191.729	1.06642	0.0624406
rs150927513	7	5821370	ENSG00000011275.13_5792477_5792610	RNF216	4.90817	63.9474	1.07675	0.112612
rs150927513	7	5821370	ENSG00000011275.13_5692044_5692141	RNF216	5.20161	88.0555	1.05907	0.117711
rs150927513	7	5821370	ENSG00000011275.13_5769063_5769227	RNF216	5.40612	86.4554	1.06253	0.124289
rs150927513	7	5821370	ENSG00000011275.13_5764955_5765069	RNF216	4.32812	67.0337	1.06457	0.176202
rs150927513	7	5821370	ENSG00000011275.13_5754684_5754821	RNF216	-3.59938	73.3462	0.950926	0.23069
rs150927513	7	5821370	ENSG00000011275.13_5760664_5760803	RNF216	3.60809	77.8137	1.04637	0.308438
rs150927513	7	5821370	ENSG00000011275.13_5800634_5800769	RNF216	2.64648	53.2966	1.04966	0.35295
rs150927513	7	5821370	ENSG00000011275.13_5778907_5778983	RNF216	-1.36432	31.1144	0.956152	0.418071
rs150927513	7	5821370	ENSG00000011275.13_5663687_5663756	RNF216	-1.62117	51.5513	0.968552	0.459235
rs150927513	7	5821370	ENSG00000011275.13_5756347_5756397	RNF216	-1.22512	33.9874	0.963954	0.46192
rs150927513	7	5821370	ENSG00000011275.13_5659678_5662810	RNF216	25.1699	1415.99	1.01778	0.566439
rs150927513	7	5821370	ENSG00000011275.13_5751392_5751470	RNF216	0.931063	40.9914	1.02271	0.605787
rs150927513	7	5821370	ENSG00000011275.13_5821172_5821370	RNF216	0.711054	20.7458	1.03427	0.675539
rs150927513	7	5821370	ENSG00000011275.13_5752346_5752494	RNF216	-0.684989	77.8024	0.991196	0.836703
rs150927513	7	5821370	ENSG00000011275.13_5770346_5770448	RNF216	-0.368622	42.7903	0.991385	0.867051
rs150927513	7	5314000	ENSG00000164638.5_5338619_5338757	SLC29A4	0.640754	1.97544	1.32436	0.218836
rs150927513	7	5314000	ENSG00000164638.5_5340053_5340293	SLC29A4	0.712023	4.56625	1.15593	0.489795
rs150927513	7	5314000	ENSG00000164638.5_5331324_5331452	SLC29A4	-0.180093	1.04341	0.827399	0.595257
rs150927513	7	5314000	ENSG00000164638.5_5342428_5343696	SLC29A4	1.31991	27.6506	1.04774	0.77752
rs150927513	7	5314000	ENSG00000164638.5_5338871_5339058	SLC29A4	0.108782	4.45065	1.02444	0.908013
rs150927513	7	5314000	ENSG00000164638.5_5330363_5330494	SLC29A4	-0.0383246	1.1665	0.967146	0.917909
rs150927513	7	5314000	ENSG00000164638.5_5336567_5336829	SLC29A4	-0.0320308	2.85457	0.988779	0.966125
rs150927513	7	5314000	ENSG00000164638.5_5330755_5330868	SLC29A4	0.0113132	1.25833	1.00899	0.976698
rs150927513	7	5465045	ENSG00000182095.9_5396547_5396907	TNRC18	37.6585	161.033	1.23386	5.13e-05
rs150927513	7	5465045	ENSG00000182095.9_5360704_5360821	TNRC18	6.53354	24.2143	1.26982	0.00106529
rs150927513	7	5465045	ENSG00000182095.9_5359949_5360057	TNRC18	6.08767	28.2817	1.21525	0.00518796
rs150927513	7	5465045	ENSG00000182095.9_5391450_5391725	TNRC18	15.7011	91.0302	1.17248	0.00589295
rs150927513	7	5465045	ENSG00000182095.9_5402281_5402456	TNRC18	8.55284	45.8717	1.18645	0.00944468
rs150927513	7	5465045	ENSG00000182095.9_5355587_5355703	TNRC18	6.11727	32.6829	1.18717	0.00998758
rs150927513	7	5465045	ENSG00000182095.9_5427303_5428967	TNRC18	36.4479	133.848	1.27231	0.0130605
rs150927513	7	5465045	ENSG00000182095.9_5416478_5416624	TNRC18	4.80628	23.3028	1.20625	0.0201528
rs150927513	7	5465045	ENSG00000182095.9_5417002_5417207	TNRC18	6.75772	32.868	1.2056	0.0301452
rs150927513	7	5465045	ENSG00000182095.9_5415665_5415855	TNRC18	5.56863	26.0627	1.21366	0.0305466
rs150927513	7	5465045	ENSG00000182095.9_5413686_5414115	TNRC18	7.95307	34.9197	1.22775	0.0308645
rs150927513	7	5465045	ENSG00000182095.9_5399029_5399200	TNRC18	8.47345	65.2743	1.12981	0.0321726
rs150927513	7	5465045	ENSG00000182095.9_5360163_5360238	TNRC18	3.55349	18.8186	1.18883	0.0329878
rs150927513	7	5465045	ENSG00000182095.9_5346421_5347943	TNRC18	47.328	398.777	1.11868	0.0674765
rs150927513	7	5465045	ENSG00000182095.9_5410006_5410995	TNRC18	24.3434	202.329	1.12032	0.0783956
rs150927513	7	5465045	ENSG00000182095.9_5434071_5434226	TNRC18	3.6719	20.9412	1.17534	0.0883877
rs150927513	7	5465045	ENSG00000182095.9_5352134_5353494	TNRC18	28.5402	210.054	1.13587	0.0914215
rs150927513	7	5465045	ENSG00000182095.9_5385193_5385441	TNRC18	5.11095	33.3952	1.15304	0.105846
rs150927513	7	5465045	ENSG00000182095.9_5363845_5363986	TNRC18	3.6769	27.1076	1.13564	0.125825
rs150927513	7	5465045	ENSG00000182095.9_5429081_5430259	TNRC18	3.4667	27.5476	1.12584	0.152475
rs150927513	7	5465045	ENSG00000182095.9_5401225_5401353	TNRC18	2.72017	28.7477	1.09462	0.213307
rs150927513	7	5465045	ENSG00000182095.9_5401528_5401664	TNRC18	3.22367	36.1217	1.08924	0.214275
rs150927513	7	5465045	ENSG00000182095.9_5364727_5364879	TNRC18	2.863	25.7993	1.11097	0.238646
rs150927513	7	5465045	ENSG00000182095.9_5354611_5354779	TNRC18	2.24347	37.8776	1.05923	0.453785
rs150927513	7	5465045	ENSG00000182095.9_5417553_5417655	TNRC18	1.3022	19.7125	1.06606	0.470966
rs150927513	7	5465045	ENSG00000182095.9_5372253_5372680	TNRC18	3.95308	47.4973	1.08323	0.482873
rs150927513	7	5465045	ENSG00000182095.9_5348763_5348999	TNRC18	2.75434	66.9099	1.04116	0.606849
rs150927513	7	5465045	ENSG00000182095.9_5460431_5461518	TNRC18	-0.256834	3.95993	0.935142	0.863862
rs150927513	7	5465045	ENSG00000182095.9_5348506_5348580	TNRC18	-0.244291	21.1514	0.98845	0.89107
rs150927513	7	5229819	ENSG00000157954.9_5253900_5254335	WIPI2	27.2132	292.662	1.09298	0.00973468
rs150927513	7	5229819	ENSG00000157954.9_5256721_5256818	WIPI2	13.2842	137.221	1.09681	0.0149215
rs150927513	7	5229819	ENSG00000157954.9_5265454_5265561	WIPI2	15.0468	195.459	1.07698	0.0328735
rs150927513	7	5229819	ENSG00000157954.9_5256194_5256290	WIPI2	12.7265	166.343	1.07651	0.0468639
rs150927513	7	5229819	ENSG00000157954.9_5270466_5273457	WIPI2	74.007	1269.5	1.0583	0.0632949
rs150927513	7	5229819	ENSG00000157954.9_5266811_5266975	WIPI2	15.5538	226.838	1.06857	0.0783572
rs150927513	7	5229819	ENSG00000157954.9_5262233_5262303	WIPI2	4.77308	120.47	1.03962	0.262008
rs150927513	7	5229819	ENSG00000157954.9_5232749_5232802	WIPI2	-0.729251	8.84533	0.917555	0.346662
rs150927513	7	5229819	ENSG00000157954.9_5257553_5257645	WIPI2	5.42078	154.467	1.03509	0.351029
rs150927513	7	5229819	ENSG00000157954.9_5229819_5230124	WIPI2	5.43462	42.8359	1.12687	0.370605
rs150927513	7	5229819	ENSG00000157954.9_5267735_5267842	WIPI2	3.87213	178.018	1.02175	0.591269
rs150927513	7	5229819	ENSG00000157954.9_5269239_5269369	WIPI2	3.48843	203.112	1.01717	0.64739
rs150927513	7	5229819	ENSG00000157954.9_5239207_5239289	WIPI2	-1.47116	84.7551	0.982642	0.669729
rs150927513	7	5468558	ENSG00000234432.2_5465916_5468558		-0.794037	6.82133	0.883595	0.734652
