# Supplementary material for: High Risk Population Isolate Reveals Low Frequency Variants Predisposing to Intracranial Aneurysms
Source: PLoS Genet. 2014 Jan 30;10(1):e1004134. doi: 10.1371/journal.pgen.1004134 (PMC3907358; doi:10.1371/journal.pgen.1004134)
Supplement: Table S7 — Imputation accuracy statistics of all genome-wide significant variants. (XLS) [file pgen.1004134.s013.xls]

## Sheet: Sheet1
		Finnish discovery sample		Dutch replication sample
rs_id	position	Impute INFO	Average certainty	Impute INFO	Average certainty
rs74972714	150370860	0.727	0.985	0.761	0.989
rs919433	198166565	0.989	0.994	0.978	0.988
rs12472355 *	198205840	1	1	1	1
rs113816216	132846228	0.922	0.994	0.958	0.996
rs75018213	146052178	0.614	0.983	0.725	0.984
rs150927513	4894744	0.826	0.986	0.341	0.995
* Genotyped variant in both samples
