# Supplementary material for: High Risk Population Isolate Reveals Low Frequency Variants Predisposing to Intracranial Aneurysms
Source: PLoS Genet. 2014 Jan 30;10(1):e1004134. doi: 10.1371/journal.pgen.1004134 (PMC3907358; doi:10.1371/journal.pgen.1004134)
Supplement: Table S8 — Genotyping of 87 individuals of the discovery sample by direct genotyping. (XLS) [file pgen.1004134.s014.xls]

## Sheet: Sheet1
snp	chr	pos	Impute INFO	non-missing alleles	differing alleles	concordance	Minor alleles imputed	differing minor alleles	concordance
rs74972714_C	2	150370860	0.727	172	11	0.936047	5	2	0.6
rs919433_A	2	198166565	0.989	172	5	0.97093	85	3	0.964706
rs12472355_C *	2	198205840	1	170	4	0.976471	83	2	0.975904
rs113816216_G	5	132846228	0.922	174	2	0.988506	10	2	0.8
rs75018213_A	6	146052178	0.614	170	7	0.958824	7	2	0.714286
rs150927513_T	7	4894744	0.826	172	4	0.976744	15	0	1
* Genotyped in the discovery GWAS array
