# Supplementary material for: High Risk Population Isolate Reveals Low Frequency Variants Predisposing to Intracranial Aneurysms
Source: PLoS Genet. 2014 Jan 30;10(1):e1004134. doi: 10.1371/journal.pgen.1004134 (PMC3907358; doi:10.1371/journal.pgen.1004134)
Supplement: Table S9 — Heterogeneity statistics of meta-analysis combining all three samples. (XLS) [file pgen.1004134.s015.xls]

## Sheet: Sheet1
snp	I2%	I2_lower	I2_upper
rs74972714	80.1974	11.3817	99.5758
rs113816216	70.1548	0	99.2454
rs75018213	0	0	97.5298
rs919433	62.1718	0	99.0605
rs12472355	31.151	0	98.3499
rs150927513	60.3596	0	99.4356
