# Supplementary material for: High Risk Population Isolate Reveals Low Frequency Variants Predisposing to Intracranial Aneurysms
Source: PLoS Genet. 2014 Jan 30;10(1):e1004134. doi: 10.1371/journal.pgen.1004134 (PMC3907358; doi:10.1371/journal.pgen.1004134)
Supplement: Table S10 — All variants with eQTL associations p<0.001 and aneurysm association (discovery sample) p<0.05 within 1 MB of reported variants. (XLS) [file pgen.1004134.s016.xls]

## Sheet: Sheet1
			Aneurysm association				eQTL association
rsid	chromosome	pos	cases_maf	controls_maf	p-value	OR	PROBE_ID *	rho	p-value		* PROBE_ID format is ID.EXON#_BP1_BP2, where ID=ensembl gene id, EXON#= exon number from the most 5' exon, BP1=start base pair of exon, BP2= end basepair of exon
rs919433	2	198166565	0.47989	0.42796	0.00025257	1.0622	ENSG00000144381.11_198364506_198364998	-0.188043	0.00026043
rs919433	2	198166565	0.47989	0.42796	0.00025257	1.0622	ENSG00000065413.12_197853862_197854373	-0.186651	0.000289794
rs36071109	2	198183191	0.47488	0.42347	0.00027167	1.06251	ENSG00000065413.12_197853862_197854373	-0.193835	0.000165637
rs12472355	2	198205840	0.47829	0.42678	0.0002887	1.06212	ENSG00000065413.12_197853862_197854373	-0.208194	5.09e-05
rs12472355	2	198205840	0.47829	0.42678	0.0002887	1.06212	ENSG00000115524.10_198283233_198283312	0.171138	0.000905502
rs12472355	2	198205840	0.47829	0.42678	0.0002887	1.06212	ENSG00000144381.11_198364506_198364998	-0.170136	0.000971573
rs10931782	2	198211579	0.47773	0.42634	0.00029387	1.06218	ENSG00000065413.12_197853862_197854373	-0.208663	4.89e-05
rs10931782	2	198211579	0.47773	0.42634	0.00029387	1.06218	ENSG00000144381.11_198364506_198364998	-0.172284	0.000835019
rs10931782	2	198211579	0.47773	0.42634	0.00029387	1.06218	ENSG00000115524.10_198283233_198283312	0.1712	0.000901525
rs6759834	2	198204860	0.47766	0.42645	0.0003107	1.06215	ENSG00000065413.12_197853862_197854373	-0.210908	4.04e-05
rs6759834	2	198204860	0.47766	0.42645	0.0003107	1.06215	ENSG00000115524.10_198283233_198283312	0.173589	0.000761017
rs6759834	2	198204860	0.47766	0.42645	0.0003107	1.06215	ENSG00000144381.11_198364506_198364998	-0.172051	0.000848927
rs13013049	2	198208664	0.47736	0.42631	0.00032355	1.06217	ENSG00000065413.12_197853862_197854373	-0.210933	4.03e-05
rs13013049	2	198208664	0.47736	0.42631	0.00032355	1.06217	ENSG00000115524.10_198283233_198283312	0.17334	0.000774649
rs13013049	2	198208664	0.47736	0.42631	0.00032355	1.06217	ENSG00000144381.11_198364506_198364998	-0.171836	0.000861973
rs7574271	2	198210558	0.47721	0.42621	0.00032759	1.06218	ENSG00000065413.12_197853862_197854373	-0.211962	3.69e-05
rs7574271	2	198210558	0.47721	0.42621	0.00032759	1.06218	ENSG00000144381.11_198364506_198364998	-0.171851	0.000861016
rs7574271	2	198210558	0.47721	0.42621	0.00032759	1.06218	ENSG00000115524.10_198283233_198283312	0.171223	0.000900076
rs1560277	2	198187903	0.48273	0.43245	0.00036288	1.06262	ENSG00000144381.11_198364506_198364998	-0.192269	0.000187438
rs1560277	2	198187903	0.48273	0.43245	0.00036288	1.06262	ENSG00000065413.12_197853862_197854373	-0.186587	0.000291217
rs4850787	2	198181750	0.47309	0.42306	0.00042481	1.06214	ENSG00000065413.12_197853862_197854373	-0.195714	0.00014261
rs13032495	2	198189346	0.47825	0.42826	0.00043016	1.06217	ENSG00000065413.12_197853862_197854373	-0.207938	5.2e-05
rs13032495	2	198189346	0.47825	0.42826	0.00043016	1.06217	ENSG00000144381.11_198364506_198364998	-0.173993	0.000739353
rs13032495	2	198189346	0.47825	0.42826	0.00043016	1.06217	ENSG00000115524.10_198283233_198283312	0.171321	0.000893865
rs3980095	2	198196424	0.48462	0.43485	0.00043759	1.06239	ENSG00000065413.12_197853862_197854373	-0.203698	7.43e-05
rs3980095	2	198196424	0.48462	0.43485	0.00043759	1.06239	ENSG00000144381.11_198364506_198364998	-0.175089	0.000683417
rs4850428	2	198169772	0.47237	0.42241	0.00044188	1.06206	ENSG00000065413.12_197853862_197854373	-0.199522	0.000104846
rs4850429	2	198178409	0.47226	0.42263	0.00048002	1.06207	ENSG00000065413.12_197853862_197854373	-0.196991	0.00012871
rs4850786	2	198178608	0.47227	0.42264	0.00048015	1.06207	ENSG00000065413.12_197853862_197854373	-0.197201	0.000126548
rs12469546	2	198178826	0.47225	0.42263	0.00048062	1.06207	ENSG00000065413.12_197853862_197854373	-0.196725	0.000131495
rs10166569	2	198183439	0.4725	0.42293	0.00048409	1.06211	ENSG00000065413.12_197853862_197854373	-0.195571	0.000144244
rs4850430	2	198182796	0.47247	0.42291	0.00048434	1.06211	ENSG00000065413.12_197853862_197854373	-0.197713	0.000121428
rs6738836	2	198182432	0.47317	0.42372	0.0004916	1.06218	ENSG00000065413.12_197853862_197854373	-0.197559	0.00012295
rs7592748	2	198170688	0.47208	0.42267	0.00050775	1.06208	ENSG00000065413.12_197853862_197854373	-0.20012	9.98e-05
rs788001	2	198213720	0.4726	0.42394	0.0006038	1.06217	ENSG00000065413.12_197853862_197854373	0.193066	0.000176025
rs788001	2	198213720	0.4726	0.42394	0.0006038	1.06217	ENSG00000144381.11_198364506_198364998	0.172951	0.000796392
rs788001	2	198213720	0.4726	0.42394	0.0006038	1.06217	ENSG00000115524.10_198283233_198283312	-0.172574	0.00081801
rs787998	2	198216092	0.4649	0.41621	0.00060766	1.06208	ENSG00000065413.12_197853862_197854373	0.20166	8.8e-05
rs787998	2	198216092	0.4649	0.41621	0.00060766	1.06208	ENSG00000115524.10_198283233_198283312	-0.174449	0.000715607
rs6711624	2	198207607	0.47934	0.43071	0.00062179	1.06211	ENSG00000065413.12_197853862_197854373	-0.208632	4.91e-05
rs6711624	2	198207607	0.47934	0.43071	0.00062179	1.06211	ENSG00000144381.11_198364506_198364998	-0.172628	0.000814886
rs6711624	2	198207607	0.47934	0.43071	0.00062179	1.06211	ENSG00000115524.10_198283233_198283312	0.171268	0.000897218
rs12693816	2	198208420	0.47925	0.43068	0.0006307	1.06211	ENSG00000065413.12_197853862_197854373	-0.207661	5.33e-05
rs12693816	2	198208420	0.47925	0.43068	0.0006307	1.06211	ENSG00000144381.11_198364506_198364998	-0.17411	0.000733191
rs12693816	2	198208420	0.47925	0.43068	0.0006307	1.06211	ENSG00000115524.10_198283233_198283312	0.170282	0.000961621
chr2:198185513:I	2	198185513	0.49411	0.44628	0.00070736	1.06254	ENSG00000144381.11_198364506_198364998	-0.194841	0.000152898
chr2:198185513:I	2	198185513	0.49411	0.44628	0.00070736	1.06254	ENSG00000065413.12_197853862_197854373	-0.187129	0.000279369
chr2:198185513:I	2	198185513	0.49411	0.44628	0.00070736	1.06254	ENSG00000065413.12_197975490_197975568	-0.175316	0.00067232
rs787997	2	198216271	0.46513	0.41743	0.0007881	1.06205	ENSG00000065413.12_197853862_197854373	0.200727	9.5e-05
rs787997	2	198216271	0.46513	0.41743	0.0007881	1.06205	ENSG00000115524.10_198283233_198283312	-0.174204	0.000728273
rs787996	2	198216805	0.46502	0.4174	0.00080425	1.06206	ENSG00000065413.12_197853862_197854373	0.200697	9.52e-05
rs787996	2	198216805	0.46502	0.4174	0.00080425	1.06206	ENSG00000115524.10_198283233_198283312	-0.175264	0.000674869
rs10931780	2	198175297	0.50077	0.45421	0.00081212	1.06357	ENSG00000144381.11_198364506_198364998	-0.22089	1.67e-05
rs10931780	2	198175297	0.50077	0.45421	0.00081212	1.06357	ENSG00000065413.12_197853862_197854373	-0.18583	0.000308528
rs10931780	2	198175297	0.50077	0.45421	0.00081212	1.06357	ENSG00000065413.12_197975490_197975568	-0.172569	0.000818304
rs1366836	2	198172148	0.49115	0.44387	0.00085204	1.0623	ENSG00000144381.11_198364506_198364998	-0.190519	0.000214969
rs1366836	2	198172148	0.49115	0.44387	0.00085204	1.0623	ENSG00000065413.12_197853862_197854373	-0.182293	0.000402866
rs1366836	2	198172148	0.49115	0.44387	0.00085204	1.0623	ENSG00000065413.12_197975490_197975568	-0.176762	0.00060555
rs1366836	2	198172148	0.49115	0.44387	0.00085204	1.0623	ENSG00000065413.12_197964201_197964654	-0.171177	0.000902987
rs1896857	2	198164530	0.47437	0.42698	0.0008792	1.06194	ENSG00000065413.12_197853862_197854373	-0.196878	0.000129892
rs1896857	2	198164530	0.47437	0.42698	0.0008792	1.06194	ENSG00000144381.11_198364506_198364998	-0.171389	0.000889608
rs1896857	2	198164530	0.47437	0.42698	0.0008792	1.06194	ENSG00000115524.10_198283233_198283312	0.170579	0.00094184
rs10931779	2	198166825	0.49108	0.44399	0.00088778	1.06233	ENSG00000144381.11_198364506_198364998	-0.189762	0.000228006
rs10931779	2	198166825	0.49108	0.44399	0.00088778	1.06233	ENSG00000065413.12_197853862_197854373	-0.181547	0.00042594
rs10931779	2	198166825	0.49108	0.44399	0.00088778	1.06233	ENSG00000065413.12_197975490_197975568	-0.174909	0.000692321
rs3843857	2	198195965	0.4796	0.43232	0.00089668	1.062	ENSG00000065413.12_197853862_197854373	-0.208827	4.82e-05
rs3843857	2	198195965	0.4796	0.43232	0.00089668	1.062	ENSG00000115524.10_198283233_198283312	0.17201	0.00085143
rs3843857	2	198195965	0.4796	0.43232	0.00089668	1.062	ENSG00000144381.11_198364506_198364998	-0.171017	0.000913241
rs4850788	2	198182940	0.48945	0.44237	0.00090067	1.06226	ENSG00000144381.11_198364506_198364998	-0.18974	0.00022841
rs4850788	2	198182940	0.48945	0.44237	0.00090067	1.06226	ENSG00000065413.12_197853862_197854373	-0.18492	0.000330594
rs4850788	2	198182940	0.48945	0.44237	0.00090067	1.06226	ENSG00000065413.12_197975490_197975568	-0.173977	0.000740166
rs4850788	2	198182940	0.48945	0.44237	0.00090067	1.06226	ENSG00000065413.12_197964201_197964654	-0.171357	0.000891616
rs787995	2	198216853	0.46503	0.41798	0.00092249	1.06209	ENSG00000065413.12_197853862_197854373	0.201045	9.26e-05
rs787995	2	198216853	0.46503	0.41798	0.00092249	1.06209	ENSG00000115524.10_198283233_198283312	-0.174287	0.000723926
rs2195508	2	198168843	0.48993	0.44309	0.00092264	1.06247	ENSG00000144381.11_198364506_198364998	-0.190294	0.000218771
rs2195508	2	198168843	0.48993	0.44309	0.00092264	1.06247	ENSG00000065413.12_197853862_197854373	-0.181016	0.000443079
rs2195508	2	198168843	0.48993	0.44309	0.00092264	1.06247	ENSG00000065413.12_197975490_197975568	-0.179715	0.000487864
rs7592511	2	198177974	0.49098	0.44408	0.00093169	1.06233	ENSG00000144381.11_198364506_198364998	-0.188344	0.000254456
rs7592511	2	198177974	0.49098	0.44408	0.00093169	1.06233	ENSG00000065413.12_197853862_197854373	-0.181617	0.000423733
rs7592511	2	198177974	0.49098	0.44408	0.00093169	1.06233	ENSG00000065413.12_197975490_197975568	-0.174494	0.000713274
rs2007031	2	198181443	0.49118	0.44433	0.00093972	1.06235	ENSG00000144381.11_198364506_198364998	-0.188105	0.00025919
rs2007031	2	198181443	0.49118	0.44433	0.00093972	1.06235	ENSG00000065413.12_197853862_197854373	-0.18107	0.000441306
rs2007031	2	198181443	0.49118	0.44433	0.00093972	1.06235	ENSG00000065413.12_197975490_197975568	-0.173158	0.000784741
rs1429412	2	198190894	0.47961	0.43255	0.00095486	1.06195	ENSG00000065413.12_197853862_197854373	-0.209488	4.56e-05
rs1429412	2	198190894	0.47961	0.43255	0.00095486	1.06195	ENSG00000144381.11_198364506_198364998	-0.172571	0.00081823
rs1429412	2	198190894	0.47961	0.43255	0.00095486	1.06195	ENSG00000115524.10_198283233_198283312	0.171554	0.000879324
rs12618567	2	198148191	0.48381	0.43726	0.0009686	1.06258	ENSG00000065413.12_197853862_197854373	-0.202946	7.91e-05
rs7582736	2	198170342	0.47288	0.4259	0.00097934	1.06189	ENSG00000065413.12_197853862_197854373	-0.198748	0.00011166
rs10153881	2	198171098	0.4737	0.42682	0.0010106	1.06186	ENSG00000065413.12_197853862_197854373	-0.197452	0.000124017
rs12618612	2	198171058	0.47326	0.42657	0.0010635	1.06184	ENSG00000065413.12_197853862_197854373	-0.197348	0.000125056
rs13033821	2	198173536	0.47303	0.42638	0.0010837	1.0618	ENSG00000065413.12_197853862_197854373	-0.19573	0.000142423
rs7422899	2	198163527	0.47333	0.42691	0.0011214	1.06192	ENSG00000065413.12_197853862_197854373	-0.198845	0.000110787
rs7422899	2	198163527	0.47333	0.42691	0.0011214	1.06192	ENSG00000115524.10_198283233_198283312	0.172356	0.0008308
rs7422899	2	198163527	0.47333	0.42691	0.0011214	1.06192	ENSG00000144381.11_198364506_198364998	-0.171037	0.000911932
rs1346649	2	198166117	0.48728	0.44125	0.0011485	1.06235	ENSG00000144381.11_198364506_198364998	-0.177742	0.00056388
rs1346649	2	198166117	0.48728	0.44125	0.0011485	1.06235	ENSG00000065413.12_197853862_197854373	-0.176051	0.000637583
rs6741380	2	198165121	0.48726	0.44126	0.0011533	1.06236	ENSG00000144381.11_198364506_198364998	-0.176182	0.000631582
rs6741380	2	198165121	0.48726	0.44126	0.0011533	1.06236	ENSG00000065413.12_197853862_197854373	-0.175161	0.000679878
rs12693815	2	198168403	0.47024	0.4241	0.0011632	1.06208	ENSG00000065413.12_197853862_197854373	-0.203598	7.49e-05
rs6761919	2	198163328	0.48723	0.44128	0.0011666	1.06237	ENSG00000144381.11_198364506_198364998	-0.176449	0.000619483
rs6761919	2	198163328	0.48723	0.44128	0.0011666	1.06237	ENSG00000065413.12_197853862_197854373	-0.174026	0.000737618
rs2195510	2	198161195	0.48713	0.44131	0.0011946	1.06241	ENSG00000144381.11_198364506_198364998	-0.17559	0.000659211
rs2195510	2	198161195	0.48713	0.44131	0.0011946	1.06241	ENSG00000065413.12_197853862_197854373	-0.170404	0.000953449
rs1429418	2	198158151	0.47303	0.427	0.0012065	1.06204	ENSG00000065413.12_197853862_197854373	-0.20025	9.88e-05
rs1429418	2	198158151	0.47303	0.427	0.0012065	1.06204	ENSG00000115524.10_198283233_198283312	0.175798	0.000649364
rs1429418	2	198158151	0.47303	0.427	0.0012065	1.06204	ENSG00000144381.11_198364506_198364998	-0.172494	0.000822676
rs1366837	2	198160501	0.48707	0.44132	0.0012147	1.06243	ENSG00000144381.11_198364506_198364998	-0.17666	0.000610056
rs1366837	2	198160501	0.48707	0.44132	0.0012147	1.06243	ENSG00000065413.12_197853862_197854373	-0.175452	0.000665799
rs2889363	2	198163699	0.48683	0.44123	0.0012713	1.06237	ENSG00000144381.11_198364506_198364998	-0.176127	0.000634087
rs2889363	2	198163699	0.48683	0.44123	0.0012713	1.06237	ENSG00000065413.12_197853862_197854373	-0.174338	0.000721309
rs12617117	2	198155170	0.47287	0.42712	0.0012755	1.06212	ENSG00000065413.12_197853862_197854373	-0.196041	0.000138919
rs12617117	2	198155170	0.47287	0.42712	0.0012755	1.06212	ENSG00000115524.10_198283233_198283312	0.174434	0.000716337
rs12617117	2	198155170	0.47287	0.42712	0.0012755	1.06212	ENSG00000144381.11_198364506_198364998	-0.170209	0.000966613
rs1896854	2	198147776	0.49666	0.45159	0.0012903	1.06306	ENSG00000065413.12_197853862_197854373	-0.181065	0.000441492
rs1896854	2	198147776	0.49666	0.45159	0.0012903	1.06306	ENSG00000144381.11_198364506_198364998	-0.171456	0.00088539
rs10199410	2	198155776	0.48682	0.44148	0.001311	1.06255	ENSG00000144381.11_198364506_198364998	-0.173296	0.000777061
rs10199410	2	198155776	0.48682	0.44148	0.001311	1.06255	ENSG00000065413.12_197853862_197854373	-0.170835	0.000925029
rs2043016	2	198146381	0.49653	0.45177	0.0013645	1.06319	ENSG00000065413.12_197853862_197854373	-0.180572	0.000457937
rs2043016	2	198146381	0.49653	0.45177	0.0013645	1.06319	ENSG00000144381.11_198364506_198364998	-0.172161	0.000842356
rs13030538	2	198164176	0.48622	0.44118	0.0014652	1.06235	ENSG00000065413.12_197853862_197854373	-0.176421	0.000620753
rs13030538	2	198164176	0.48622	0.44118	0.0014652	1.06235	ENSG00000144381.11_198364506_198364998	-0.175992	0.000640331
rs1429414	2	198162430	0.48619	0.4412	0.0014812	1.06236	ENSG00000065413.12_197853862_197854373	-0.176798	0.000603975
rs1429414	2	198162430	0.48619	0.4412	0.0014812	1.06236	ENSG00000144381.11_198364506_198364998	-0.174712	0.000702228
rs979020	2	198169749	0.48356	0.43849	0.0015045	1.06217	ENSG00000065413.12_197853862_197854373	-0.197998	0.000118663
rs788004	2	198219032	0.46595	0.42131	0.0016687	1.06206	ENSG00000065413.12_197853862_197854373	0.1888	0.000245659
rs788004	2	198219032	0.46595	0.42131	0.0016687	1.06206	ENSG00000115524.10_198283233_198283312	-0.179344	0.000501396
rs1429417	2	198158171	0.49957	0.45533	0.0018226	1.06221	ENSG00000144381.11_198364506_198364998	-0.183275	0.000374286
rs3895817	2	198196208	0.46898	0.42502	0.0018356	1.06253	ENSG00000065413.12_197853862_197854373	-0.200243	9.88e-05
rs3895817	2	198196208	0.46898	0.42502	0.0018356	1.06253	ENSG00000144381.11_198364506_198364998	-0.174727	0.000701424
rs66462835	2	198183203	0.52696	0.48485	0.0022747	1.06411	ENSG00000144381.11_198364506_198364998	-0.221125	1.64e-05
rs805497	2	198222548	0.45493	0.41173	0.0023384	1.06209	ENSG00000065413.12_197853862_197854373	0.201399	8.99e-05
rs787999	2	198215056	0.47096	0.42999	0.0024052	1.06541	ENSG00000144381.11_198364506_198364998	0.182724	0.000390099
rs189417233	2	198560744	0.37846	0.3406	0.0024188	1.07062	ENSG00000065413.12_197853862_197854373	-0.198904	0.000110254
rs189417233	2	198560744	0.37846	0.3406	0.0024188	1.07062	ENSG00000115524.10_198283520_198285266	0.177655	0.000567449
rs787994	2	198223121	0.45461	0.41166	0.002479	1.06209	ENSG00000065413.12_197853862_197854373	0.201591	8.85e-05
rs788012	2	198229856	0.45501	0.41257	0.0027313	1.06222	ENSG00000065413.12_197853862_197854373	0.196717	0.000131584
rs788014	2	198228997	0.45419	0.41177	0.0027789	1.06213	ENSG00000065413.12_197853862_197854373	0.199627	0.000103952
chr2:198226404:I	2	198226404	0.4602	0.41918	0.0035453	1.06271	ENSG00000065413.12_197853862_197854373	0.191154	0.000204566
chr2:198226403:I	2	198226403	0.4602	0.41918	0.0035453	1.06271	ENSG00000065413.12_197853862_197854373	0.190898	0.000208696
rs10460394	2	198548741	0.45226	0.41142	0.0039844	1.06212	ENSG00000065413.12_197853862_197854373	-0.177093	0.000591196
rs10460394	2	198548741	0.45226	0.41142	0.0039844	1.06212	ENSG00000115524.10_198283520_198285266	0.170471	0.000948955
rs787980	2	198239225	0.45742	0.4169	0.0042914	1.06209	ENSG00000065413.12_197853862_197854373	0.1821	0.000408721
rs2043545	2	198757616	0.42747	0.38767	0.0043598	1.06308	ENSG00000115524.10_198283520_198285266	-0.173198	0.00078253
rs55725278	2	198238223	0.45674	0.41645	0.00453	1.06206	ENSG00000065413.12_197853862_197854373	0.1798	0.000484829
rs61541724	2	198494111	0.45052	0.41063	0.0045502	1.06267	ENSG00000065413.12_197853862_197854373	0.171849	0.000861179
rs788011	2	198230771	0.45626	0.41606	0.0046213	1.06207	ENSG00000065413.12_197853862_197854373	0.181881	0.000415456
rs788010	2	198230949	0.45626	0.41607	0.0046242	1.06207	ENSG00000065413.12_197853862_197854373	0.180622	0.000456232
rs7561950	2	198754244	0.43231	0.39236	0.0046939	1.06232	ENSG00000115524.10_198283520_198285266	-0.17183	0.000862305
rs2565157	2	198236244	0.45723	0.41717	0.0047279	1.06212	ENSG00000065413.12_197853862_197854373	0.184369	0.000344672
rs2565157	2	198236244	0.45723	0.41717	0.0047279	1.06212	ENSG00000144381.11_198364506_198364998	0.170052	0.000977309
rs7600862	2	198534514	0.44431	0.40417	0.0047296	1.06197	ENSG00000065413.12_197853862_197854373	0.172021	0.000850733
rs2565165	2	198233575	0.45617	0.41616	0.0048163	1.06208	ENSG00000065413.12_197853862_197854373	0.181489	0.000427782
rs2565158	2	198236103	0.45618	0.41618	0.0048202	1.06208	ENSG00000065413.12_197853862_197854373	0.183414	0.000370415
rs6719832	2	198533369	0.44408	0.40402	0.0048203	1.06195	ENSG00000065413.12_197853862_197854373	0.172378	0.000829516
rs9967823	2	198531529	0.44408	0.40404	0.0048454	1.06195	ENSG00000065413.12_197853862_197854373	0.172629	0.000814827
rs10931788	2	198531084	0.44408	0.40404	0.0048501	1.06195	ENSG00000065413.12_197853862_197854373	0.172615	0.000815672
rs6757669	2	198530355	0.44408	0.40405	0.0048588	1.06195	ENSG00000065413.12_197853862_197854373	0.172795	0.000805317
rs6757632	2	198530266	0.44408	0.40405	0.0048593	1.06195	ENSG00000065413.12_197853862_197854373	0.171426	0.000887273
rs61155920	2	198528881	0.44408	0.40406	0.0048667	1.06195	ENSG00000065413.12_197853862_197854373	0.170982	0.000915472
rs1464211	2	198798630	0.4249	0.3852	0.0048735	1.06243	ENSG00000115524.10_198283520_198285266	-0.170917	0.000919714
rs13394214	2	198527371	0.44408	0.40408	0.0048838	1.06195	ENSG00000065413.12_197853862_197854373	0.173807	0.000749237
rs6741205	2	198525997	0.44408	0.40408	0.0048915	1.06195	ENSG00000065413.12_197853862_197854373	0.176278	0.0006272
rs6708239	2	198525084	0.44408	0.40409	0.0048951	1.06195	ENSG00000065413.12_197853862_197854373	0.172284	0.000835024
rs6737060	2	198524885	0.44408	0.40409	0.0048956	1.06195	ENSG00000065413.12_197853862_197854373	0.172442	0.000825754
rs6741314	2	198526088	0.44408	0.40409	0.0048968	1.06195	ENSG00000065413.12_197853862_197854373	0.173214	0.000781626
rs67492914	2	198523402	0.44408	0.40409	0.0049017	1.06195	ENSG00000065413.12_197853862_197854373	0.173108	0.000787567
rs10166328	2	198511917	0.44408	0.4041	0.0049068	1.06195	ENSG00000065413.12_197853862_197854373	0.176323	0.000625184
rs10497806	2	198508951	0.44408	0.4041	0.0049068	1.06195	ENSG00000065413.12_197853862_197854373	0.172585	0.000817407
rs55656916	2	198519628	0.44408	0.4041	0.0049071	1.06195	ENSG00000065413.12_197853862_197854373	0.172026	0.000850469
rs1902249	2	198521356	0.44408	0.4041	0.0049096	1.06195	ENSG00000065413.12_197853862_197854373	0.173377	0.000772603
rs1598469	2	198515658	0.44408	0.4041	0.0049096	1.06195	ENSG00000065413.12_197853862_197854373	0.173275	0.000778238
rs2045242	2	198507649	0.44408	0.4041	0.0049096	1.06195	ENSG00000065413.12_197853862_197854373	0.172729	0.000809093
rs10931787	2	198520615	0.44408	0.4041	0.0049096	1.06195	ENSG00000065413.12_197853862_197854373	0.172351	0.000831111
rs10203581	2	198515900	0.44408	0.4041	0.0049096	1.06195	ENSG00000065413.12_197853862_197854373	0.172226	0.000838459
rs7564924	2	198513877	0.44408	0.4041	0.0049096	1.06195	ENSG00000065413.12_197853862_197854373	0.172021	0.000850754
rs1979239	2	198498316	0.44406	0.40409	0.0049109	1.06195	ENSG00000065413.12_197853862_197854373	0.173298	0.00077696
rs12619333	2	198567638	0.44478	0.40481	0.0049115	1.06198	ENSG00000065413.12_197853862_197854373	-0.179305	0.000502834
rs10931791	2	198573612	0.44478	0.40482	0.004921	1.06198	ENSG00000065413.12_197853862_197854373	-0.180069	0.000475291
rs4850807	2	198575975	0.44478	0.40483	0.0049379	1.06197	ENSG00000065413.12_197853862_197854373	-0.179903	0.000481153
rs700638	2	198588950	0.44483	0.40488	0.0049506	1.06197	ENSG00000065413.12_197853862_197854373	0.178965	0.000515555
rs34632716	2	198542619	0.44482	0.40489	0.0049561	1.06199	ENSG00000065413.12_197853862_197854373	-0.179962	0.000479046
rs10931793	2	198577585	0.44479	0.40485	0.0049603	1.06197	ENSG00000065413.12_197853862_197854373	-0.179173	0.000507729
rs2037590	2	198584775	0.44479	0.40488	0.0049873	1.06196	ENSG00000065413.12_197853862_197854373	-0.179716	0.000487825
rs2037590	2	198584775	0.44479	0.40488	0.0049873	1.06196	ENSG00000115524.10_198283520_198285266	0.170212	0.000966385
rs4850809	2	198583403	0.44479	0.40488	0.004988	1.06196	ENSG00000065413.12_197853862_197854373	-0.179959	0.00047916
rs4850436	2	198541398	0.44482	0.40504	0.0051083	1.062	ENSG00000065413.12_197853862_197854373	-0.178481	0.000534213
rs2043018	2	198236958	0.45815	0.4184	0.0051212	1.06205	ENSG00000065413.12_197853862_197854373	0.183479	0.000368602
rs3097383	2	198236887	0.45723	0.41754	0.0051928	1.06203	ENSG00000065413.12_197853862_197854373	0.176169	0.000632163
rs13000656	2	198522126	0.44263	0.40307	0.0052477	1.06213	ENSG00000065413.12_197853862_197854373	-0.172445	0.000825547
rs13018267	2	198545592	0.44443	0.40483	0.0053264	1.06199	ENSG00000065413.12_197853862_197854373	-0.178353	0.000539249
rs13018267	2	198545592	0.44443	0.40483	0.0053264	1.06199	ENSG00000115524.10_198283520_198285266	0.170138	0.000971431
rs788007	2	198233676	0.45548	0.4161	0.0055145	1.06208	ENSG00000065413.12_197853862_197854373	0.174723	0.000701659
rs12617426	2	198200739	0.47942	0.44046	0.0055777	1.06279	ENSG00000065413.12_197853862_197854373	-0.214437	2.97e-05
rs12617426	2	198200739	0.47942	0.44046	0.0055777	1.06279	ENSG00000144381.11_198364506_198364998	-0.174569	0.00070944
rs1518367	2	198807015	0.42924	0.39048	0.0055953	1.06296	ENSG00000115524.10_198283520_198285266	-0.177653	0.00056756
rs2333855	2	198200213	0.48765	0.44832	0.0056228	1.06216	ENSG00000065413.12_197853862_197854373	-0.200388	9.77e-05
rs2333855	2	198200213	0.48765	0.44832	0.0056228	1.06216	ENSG00000144381.11_198364506_198364998	-0.179282	0.000503699
rs2333855	2	198200213	0.48765	0.44832	0.0056228	1.06216	ENSG00000115524.10_198283233_198283312	0.174438	0.000716161
rs1607374	2	198800440	0.41542	0.37694	0.0056506	1.06333	ENSG00000115524.10_198283520_198285266	-0.176794	0.000604149
chr2:198792760:I	2	198792760	0.42601	0.38715	0.0057037	1.06264	ENSG00000115524.10_198283520_198285266	0.174991	0.000688253
rs1435568	2	198762879	0.42105	0.38201	0.0057843	1.06222	ENSG00000115524.10_198283520_198285266	-0.175631	0.000657244
rs6729473	2	198763928	0.42105	0.38202	0.0057955	1.06222	ENSG00000115524.10_198283520_198285266	-0.175749	0.000651645
rs6434943	2	198762192	0.42106	0.38203	0.0057997	1.06222	ENSG00000115524.10_198283520_198285266	-0.174171	0.000729981
rs6760891	2	198768166	0.42106	0.38204	0.0058002	1.06222	ENSG00000115524.10_198283520_198285266	-0.172915	0.000798433
rs787979	2	198242868	0.45665	0.41752	0.005852	1.06204	ENSG00000065413.12_197853862_197854373	0.1822	0.000405688
rs1401096	2	198823828	0.42251	0.38365	0.0058616	1.06242	ENSG00000115524.10_198283520_198285266	-0.179255	0.00050468
chr2:198237139:I	2	198237139	0.45435	0.41537	0.0059082	1.06219	ENSG00000065413.12_197853862_197854373	0.184029	0.000353631
rs1435570	2	198731371	0.42138	0.38251	0.005954	1.06227	ENSG00000115524.10_198283520_198285266	-0.175896	0.000644782
rs1436131	2	198731230	0.42138	0.38251	0.0059545	1.06227	ENSG00000115524.10_198283520_198285266	-0.17455	0.000710419
rs2564379	2	198236449	0.45315	0.4142	0.0060164	1.06212	ENSG00000065413.12_197853862_197854373	0.181535	0.000426305
rs2565155	2	198236425	0.45315	0.41423	0.0060436	1.06212	ENSG00000065413.12_197853862_197854373	0.183261	0.000374698
rs700690	2	198727626	0.42157	0.38288	0.006162	1.0623	ENSG00000115524.10_198283520_198285266	-0.171246	0.000898613
rs770662	2	198729283	0.42139	0.38272	0.0061957	1.06228	ENSG00000115524.10_198283520_198285266	-0.170547	0.000943959
chr2:198726850:I	2	198726850	0.42141	0.38274	0.0062089	1.06228	ENSG00000115524.10_198283520_198285266	-0.172235	0.000837942
chr2:198726849:I	2	198726849	0.42141	0.38274	0.0062089	1.06228	ENSG00000115524.10_198283520_198285266	-0.171528	0.000880948
rs770661	2	198725444	0.42142	0.38275	0.0062159	1.06228	ENSG00000115524.10_198283520_198285266	-0.170008	0.000980289
rs696817	2	198722225	0.42143	0.38278	0.0062332	1.06228	ENSG00000115524.10_198283520_198285266	-0.171987	0.000852788
rs700687	2	198721560	0.42144	0.38279	0.0062365	1.06228	ENSG00000115524.10_198283520_198285266	-0.171401	0.000888861
rs700686	2	198721054	0.42144	0.38279	0.0062392	1.06228	ENSG00000115524.10_198283520_198285266	-0.171264	0.000897486
rs1435569	2	198718667	0.42145	0.38282	0.0062519	1.06228	ENSG00000115524.10_198283520_198285266	-0.169744	0.000998546
rs700688	2	198723833	0.42143	0.38281	0.0062629	1.06229	ENSG00000115524.10_198283520_198285266	-0.171186	0.000902426
rs2341778	2	198776546	0.42056	0.382	0.006322	1.06233	ENSG00000115524.10_198283520_198285266	0.176483	0.000617959
rs10211202	2	198771941	0.42112	0.38256	0.0063602	1.06228	ENSG00000115524.10_198283520_198285266	-0.176878	0.000600501
rs10187815	2	198383381	0.46026	0.42195	0.0063781	1.06275	ENSG00000115524.10_198283520_198285266	-0.199192	0.000107699
rs10187815	2	198383381	0.46026	0.42195	0.0063781	1.06275	ENSG00000065413.12_197853862_197854373	0.182866	0.000385964
rs10187815	2	198383381	0.46026	0.42195	0.0063781	1.06275	ENSG00000115524.10_198283233_198283312	-0.176736	0.000606707
rs10187815	2	198383381	0.46026	0.42195	0.0063781	1.06275	ENSG00000144381.11_198364506_198364998	0.175813	0.000648649
rs11890137	2	198816662	0.42146	0.38303	0.0064736	1.06237	ENSG00000115524.10_198283520_198285266	-0.176912	0.000599003
rs1518361	2	198812874	0.42146	0.38303	0.0064745	1.06237	ENSG00000115524.10_198283520_198285266	-0.176319	0.000625332
rs1850631	2	198829468	0.4214	0.38298	0.0064832	1.06236	ENSG00000115524.10_198283520_198285266	-0.179628	0.000491015
rs58224025	2	198821988	0.4214	0.38298	0.006484	1.06236	ENSG00000115524.10_198283520_198285266	-0.177078	0.000591809
rs13408411	2	198825462	0.4214	0.38298	0.0064843	1.06236	ENSG00000115524.10_198283520_198285266	-0.179062	0.000511892
rs35730302	2	198818626	0.4214	0.38298	0.0064869	1.06236	ENSG00000115524.10_198283520_198285266	-0.173266	0.000778729
rs6752458	2	198835106	0.4214	0.38302	0.0065425	1.06236	ENSG00000115524.10_198283520_198285266	-0.178426	0.000536373
rs1356542	2	198835702	0.4214	0.38302	0.0065442	1.06236	ENSG00000115524.10_198283520_198285266	-0.177099	0.000590912
rs111744017	2	198340781	0.49998	0.46239	0.0065624	1.0639	ENSG00000065413.12_197853862_197854373	0.192289	0.000187136
rs111744017	2	198340781	0.49998	0.46239	0.0065624	1.0639	ENSG00000144381.11_198364506_198364998	0.177424	0.000577105
rs13026977	2	198777676	0.38483	0.34884	0.0065754	1.06651	ENSG00000115524.10_198283233_198283312	0.17035	0.000957103
rs4850813	2	198775982	0.42112	0.38275	0.0065994	1.0623	ENSG00000115524.10_198283520_198285266	0.176089	0.000635854
rs1518363	2	198810131	0.42147	0.38314	0.0066467	1.06234	ENSG00000115524.10_198283520_198285266	-0.176542	0.000615337
rs1607375	2	198800387	0.42147	0.38314	0.0066467	1.06234	ENSG00000115524.10_198283520_198285266	-0.176211	0.000630236
rs4369854	2	198800630	0.42147	0.38314	0.0066469	1.06234	ENSG00000115524.10_198283520_198285266	-0.176845	0.000601914
rs1983359	2	198805098	0.42147	0.38315	0.006649	1.06234	ENSG00000115524.10_198283520_198285266	-0.176243	0.000628798
rs11887138	2	198805838	0.42147	0.38315	0.006649	1.06234	ENSG00000115524.10_198283520_198285266	-0.175076	0.000684052
rs1464209	2	198814396	0.42151	0.38329	0.0067551	1.06238	ENSG00000115524.10_198283520_198285266	-0.182845	0.000386578
rs13026569	2	198783330	0.42142	0.38321	0.0068075	1.06233	ENSG00000115524.10_198283520_198285266	0.177082	0.000591655
rs1589162	2	198782692	0.42142	0.38321	0.0068087	1.06233	ENSG00000115524.10_198283520_198285266	0.177579	0.000570619
rs1401095	2	198779867	0.42142	0.38321	0.0068142	1.06233	ENSG00000115524.10_198283520_198285266	0.175228	0.000676619
rs7557203	2	198795650	0.42145	0.3833	0.0068896	1.06235	ENSG00000115524.10_198283520_198285266	-0.175532	0.000661973
chr2:198267770:I	2	198267770	0.45389	0.41535	0.0069047	1.06174	ENSG00000065413.12_197853862_197854373	0.178389	0.000537836
chr2:198267770:I	2	198267770	0.45389	0.41535	0.0069047	1.06174	ENSG00000115524.10_198283233_198283312	-0.1702	0.000967183
rs1401092	2	198792320	0.42143	0.38329	0.0069258	1.06233	ENSG00000115524.10_198283520_198285266	0.176867	0.000600952
rs4850815	2	198786167	0.42143	0.38332	0.0069659	1.06233	ENSG00000115524.10_198283520_198285266	0.170322	0.000958969
rs10931794	2	198776140	0.42224	0.3842	0.0069876	1.06243	ENSG00000115524.10_198283520_198285266	0.173503	0.000765717
rs7582536	2	198436103	0.45444	0.4164	0.007313	1.06213	ENSG00000065413.12_197853862_197854373	0.188525	0.000250935
rs787975	2	198248128	0.45613	0.41803	0.0073936	1.06193	ENSG00000065413.12_197853862_197854373	0.184396	0.000343974
rs787975	2	198248128	0.45613	0.41803	0.0073936	1.06193	ENSG00000115524.10_198283233_198283312	-0.172716	0.000809802
rs11680291	2	198409884	0.45574	0.41773	0.0074758	1.062	ENSG00000065413.12_197853862_197854373	0.180419	0.000463153
rs788021	2	198293691	0.4559	0.41785	0.0075036	1.06191	ENSG00000065413.12_197853862_197854373	0.17881	0.000521482
rs788021	2	198293691	0.4559	0.41785	0.0075036	1.06191	ENSG00000115524.10_198283520_198285266	-0.172096	0.000846266
rs788021	2	198293691	0.4559	0.41785	0.0075036	1.06191	ENSG00000115524.10_198283233_198283312	-0.170344	0.000957493
rs7590010	2	198400668	0.45562	0.41762	0.0075045	1.06198	ENSG00000065413.12_197853862_197854373	0.172092	0.000846471
rs3792160	2	198403519	0.45561	0.41761	0.007506	1.06199	ENSG00000065413.12_197853862_197854373	0.17936	0.000500817
rs3792159	2	198403697	0.4556	0.41761	0.0075064	1.06199	ENSG00000065413.12_197853862_197854373	0.186392	0.000295591
rs7568250	2	198409611	0.45558	0.41758	0.0075128	1.06199	ENSG00000065413.12_197853862_197854373	0.186406	0.000295258
rs1563340	2	198414713	0.45555	0.41766	0.0076767	1.06198	ENSG00000065413.12_197853862_197854373	0.186865	0.00028508
rs1563340	2	198414713	0.45555	0.41766	0.0076767	1.06198	ENSG00000115524.10_198283233_198283312	-0.170384	0.000954804
rs13418032	2	198413692	0.45556	0.41767	0.0076877	1.06198	ENSG00000065413.12_197853862_197854373	0.183167	0.000377347
rs13418032	2	198413692	0.45556	0.41767	0.0076877	1.06198	ENSG00000115524.10_198283233_198283312	-0.170133	0.000971769
rs2045245	2	198485341	0.45237	0.41465	0.0077576	1.06217	ENSG00000065413.12_197853862_197854373	0.182187	0.000406087
rs2045245	2	198485341	0.45237	0.41465	0.0077576	1.06217	ENSG00000115524.10_198283233_198283312	-0.170522	0.000945571
rs7605813	2	198375329	0.45666	0.41891	0.0078924	1.062	ENSG00000065413.12_197853862_197854373	0.17367	0.000756606
chr2:198826363:I	2	198826363	0.42315	0.38585	0.00802	1.06258	ENSG00000115524.10_198283520_198285266	-0.176129	0.000633994
rs55642934	2	198491110	0.44988	0.41244	0.0080557	1.06234	ENSG00000115524.10_198283233_198283312	-0.178237	0.000543822
rs55642934	2	198491110	0.44988	0.41244	0.0080557	1.06234	ENSG00000065413.12_197853862_197854373	0.177477	0.000574858
rs55642934	2	198491110	0.44988	0.41244	0.0080557	1.06234	ENSG00000115524.10_198283520_198285266	-0.172093	0.000846436
rs788023	2	198283305	0.4559	0.41819	0.0080675	1.06187	ENSG00000065413.12_197853862_197854373	0.181464	0.000428564
rs2565161	2	198285554	0.4559	0.41819	0.0080675	1.06187	ENSG00000065413.12_197853862_197854373	0.181022	0.000442894
rs2565161	2	198285554	0.4559	0.41819	0.0080675	1.06187	ENSG00000115524.10_198283520_198285266	-0.173143	0.000785589
rs788023	2	198283305	0.4559	0.41819	0.0080675	1.06187	ENSG00000115524.10_198283520_198285266	-0.172805	0.000804692
rs2565161	2	198285554	0.4559	0.41819	0.0080675	1.06187	ENSG00000115524.10_198283233_198283312	-0.17116	0.000904098
rs788023	2	198283305	0.4559	0.41819	0.0080675	1.06187	ENSG00000115524.10_198283233_198283312	-0.170743	0.000930988
rs34631382	2	198390009	0.46163	0.49673	0.0080692	1.0668	ENSG00000065413.12_197853862_197854373	0.19782	0.000120385
rs2565160	2	198286474	0.4559	0.4182	0.0080832	1.06187	ENSG00000065413.12_197853862_197854373	0.178858	0.000519628
rs2565160	2	198286474	0.4559	0.4182	0.0080832	1.06187	ENSG00000115524.10_198283233_198283312	-0.169899	0.000987799
rs770659	2	198669754	0.4193	0.38273	0.0081042	1.06377	ENSG00000115524.10_198283520_198285266	-0.174313	0.000722601
rs788018	2	198265526	0.45592	0.41823	0.0081077	1.06187	ENSG00000065413.12_197853862_197854373	0.181361	0.00043187
rs788018	2	198265526	0.45592	0.41823	0.0081077	1.06187	ENSG00000115524.10_198283520_198285266	-0.172795	0.000805309
rs788018	2	198265526	0.45592	0.41823	0.0081077	1.06187	ENSG00000115524.10_198283233_198283312	-0.171163	0.00090388
rs6760600	2	198372035	0.45733	0.41983	0.0081188	1.06218	ENSG00000065413.12_197853862_197854373	0.18101	0.000443288
rs2043019	2	198236941	0.46343	0.42606	0.0081368	1.06242	ENSG00000065413.12_197853862_197854373	0.183327	0.000372833
rs6434934	2	198437386	0.45468	0.41716	0.008251	1.06202	ENSG00000065413.12_197853862_197854373	0.172755	0.000807569
rs6434934	2	198437386	0.45468	0.41716	0.008251	1.06202	ENSG00000115524.10_198283233_198283312	-0.170495	0.000947377
rs7601800	2	198395099	0.45482	0.41732	0.0083135	1.062	ENSG00000065413.12_197853862_197854373	0.176655	0.000610272
rs7601800	2	198395099	0.45482	0.41732	0.0083135	1.062	ENSG00000115524.10_198283233_198283312	-0.174179	0.000729582
rs7601800	2	198395099	0.45482	0.41732	0.0083135	1.062	ENSG00000115524.10_198283520_198285266	-0.173901	0.000744243
rs1116734	2	198365043	0.45761	0.42021	0.0083735	1.06211	ENSG00000065413.12_197853862_197854373	0.184872	0.000331795
rs1116734	2	198365043	0.45761	0.42021	0.0083735	1.06211	ENSG00000115524.10_198283520_198285266	-0.17411	0.000733203
rs12621129	2	198265350	0.45164	0.41447	0.0084353	1.06244	ENSG00000065413.12_197853862_197854373	-0.181469	0.000428427
rs12621129	2	198265350	0.45164	0.41447	0.0084353	1.06244	ENSG00000115524.10_198283520_198285266	0.172755	0.000807576
rs12621129	2	198265350	0.45164	0.41447	0.0084353	1.06244	ENSG00000115524.10_198283233_198283312	0.170536	0.000944656
rs68022726	2	198431214	0.45464	0.41725	0.0084931	1.062	ENSG00000065413.12_197853862_197854373	0.185823	0.000308692
rs68022726	2	198431214	0.45464	0.41725	0.0084931	1.062	ENSG00000115524.10_198283233_198283312	-0.175196	0.000678187
rs6710530	2	198277551	0.45593	0.41846	0.0084978	1.06185	ENSG00000065413.12_197853862_197854373	0.181337	0.000432651
rs6710530	2	198277551	0.45593	0.41846	0.0084978	1.06185	ENSG00000115524.10_198283520_198285266	-0.17375	0.000752301
rs6710530	2	198277551	0.45593	0.41846	0.0084978	1.06185	ENSG00000115524.10_198283233_198283312	-0.171552	0.000879409
rs67580728	2	198431258	0.45464	0.41726	0.0085047	1.062	ENSG00000065413.12_197853862_197854373	0.179664	0.000489698
rs699318	2	198281743	0.45594	0.41846	0.0085115	1.06185	ENSG00000065413.12_197853862_197854373	0.173763	0.000751602
rs3097384	2	198278834	0.45593	0.41846	0.0085132	1.06185	ENSG00000065413.12_197853862_197854373	0.180348	0.000465593
rs3097384	2	198278834	0.45593	0.41846	0.0085132	1.06185	ENSG00000115524.10_198283520_198285266	-0.17224	0.00083764
rs3097384	2	198278834	0.45593	0.41846	0.0085132	1.06185	ENSG00000115524.10_198283233_198283312	-0.170846	0.000924319
rs699319	2	198281776	0.45593	0.41846	0.0085135	1.06185	ENSG00000065413.12_197853862_197854373	0.181548	0.000425907
rs788022	2	198280586	0.45593	0.41846	0.0085135	1.06185	ENSG00000065413.12_197853862_197854373	0.180437	0.000462525
rs788022	2	198280586	0.45593	0.41846	0.0085135	1.06185	ENSG00000115524.10_198283520_198285266	-0.175039	0.000685902
rs788022	2	198280586	0.45593	0.41846	0.0085135	1.06185	ENSG00000115524.10_198283233_198283312	-0.174095	0.000733957
rs699319	2	198281776	0.45593	0.41846	0.0085135	1.06185	ENSG00000115524.10_198283520_198285266	-0.172441	0.000825769
rs699319	2	198281776	0.45593	0.41846	0.0085135	1.06185	ENSG00000115524.10_198283233_198283312	-0.170656	0.000936705
rs2565163	2	198354414	0.45535	0.41799	0.0086321	1.06193	ENSG00000065413.12_197853862_197854373	0.179509	0.000495356
rs2565163	2	198354414	0.45535	0.41799	0.0086321	1.06193	ENSG00000115524.10_198283233_198283312	-0.171516	0.000881649
rs2565163	2	198354414	0.45535	0.41799	0.0086321	1.06193	ENSG00000115524.10_198283520_198285266	-0.170193	0.000967657
chr2:198255495:I	2	198255495	0.47113	0.43436	0.0086335	1.063	ENSG00000065413.12_197853862_197854373	0.171276	0.000896718
rs10178946	2	198463090	0.45481	0.41761	0.008778	1.06206	ENSG00000065413.12_197853862_197854373	0.17681	0.00060346
rs6434930	2	198369370	0.45525	0.418	0.0087836	1.06196	ENSG00000065413.12_197853862_197854373	0.179712	0.000487988
rs6434930	2	198369370	0.45525	0.418	0.0087836	1.06196	ENSG00000115524.10_198283520_198285266	-0.173393	0.000771696
rs6434930	2	198369370	0.45525	0.418	0.0087836	1.06196	ENSG00000115524.10_198283233_198283312	-0.171366	0.000891025
rs10172961	2	198446859	0.45478	0.4176	0.0088736	1.06198	ENSG00000065413.12_197853862_197854373	0.171803	0.000864002
rs10172961	2	198446859	0.45478	0.4176	0.0088736	1.06198	ENSG00000115524.10_198283233_198283312	-0.170518	0.000945828
rs13429666	2	198376601	0.455	0.41784	0.0088802	1.06202	ENSG00000065413.12_197853862_197854373	0.172538	0.000820155
rs11900232	2	198466273	0.45457	0.41743	0.008892	1.06205	ENSG00000065413.12_197853862_197854373	0.175325	0.000671907
rs13411968	2	198467141	0.45454	0.41741	0.0089072	1.06205	ENSG00000065413.12_197853862_197854373	0.175169	0.0006795
rs6434933	2	198426960	0.45639	0.41918	0.0089098	1.06193	ENSG00000065413.12_197853862_197854373	0.178137	0.00054784
rs6434933	2	198426960	0.45639	0.41918	0.0089098	1.06193	ENSG00000115524.10_198283233_198283312	-0.177952	0.000555299
chr2:198359267:I	2	198359267	0.4553	0.41814	0.0089549	1.06195	ENSG00000065413.12_197853862_197854373	0.179576	0.000492905
chr2:198359267:I	2	198359267	0.4553	0.41814	0.0089549	1.06195	ENSG00000115524.10_198283233_198283312	-0.171985	0.000852901
rs8539	2	198362018	0.45529	0.41813	0.0089594	1.06195	ENSG00000065413.12_197853862_197854373	0.173121	0.000786839
rs787983	2	198345797	0.45539	0.4182	0.0089677	1.0619	ENSG00000065413.12_197853862_197854373	0.172419	0.000827094
rs73989717	2	198862801	0.0044382	0.0092709	0.0089825	1.78007	ENSG00000115524.10_198274494_198274731	0.202673	8.09e-05
rs6719483	2	198472886	0.45384	0.41673	0.0090307	1.06196	ENSG00000065413.12_197853862_197854373	0.177242	0.00058481
rs6719483	2	198472886	0.45384	0.41673	0.0090307	1.06196	ENSG00000115524.10_198283233_198283312	-0.173607	0.000760024
rs2564383	2	198310862	0.45558	0.41844	0.0090721	1.06189	ENSG00000065413.12_197853862_197854373	0.182299	0.000402683
rs2564383	2	198310862	0.45558	0.41844	0.0090721	1.06189	ENSG00000115524.10_198283520_198285266	-0.172864	0.000801328
rs2564383	2	198310862	0.45558	0.41844	0.0090721	1.06189	ENSG00000115524.10_198283233_198283312	-0.171351	0.000891982
rs6719729	2	198480072	0.45368	0.41659	0.0090858	1.06196	ENSG00000065413.12_197853862_197854373	0.169905	0.000987377
rs2124317	2	198477606	0.45374	0.41665	0.0090988	1.06195	ENSG00000065413.12_197853862_197854373	0.180731	0.000452556
rs2124317	2	198477606	0.45374	0.41665	0.0090988	1.06195	ENSG00000115524.10_198283233_198283312	-0.170557	0.000943235
rs4685	2	198257795	0.45391	0.41707	0.009148	1.06234	ENSG00000115524.10_198283520_198285266	-0.180122	0.000473425
rs4685	2	198257795	0.45391	0.41707	0.009148	1.06234	ENSG00000115524.10_198283233_198283312	-0.176522	0.000616209
rs2565164	2	198337520	0.45802	0.42119	0.0091798	1.06233	ENSG00000065413.12_197853862_197854373	0.187957	0.00026217
rs2565164	2	198337520	0.45802	0.42119	0.0091798	1.06233	ENSG00000144381.11_198364506_198364998	0.182355	0.000401021
rs2565164	2	198337520	0.45802	0.42119	0.0091798	1.06233	ENSG00000115524.10_198283520_198285266	-0.177656	0.000567434
rs2565164	2	198337520	0.45802	0.42119	0.0091798	1.06233	ENSG00000115524.10_198283233_198283312	-0.176422	0.000620683
rs2605039	2	198362851	0.4553	0.41832	0.009317	1.06193	ENSG00000065413.12_197853862_197854373	0.181379	0.000431281
rs2605039	2	198362851	0.4553	0.41832	0.009317	1.06193	ENSG00000115524.10_198283233_198283312	-0.169935	0.000985307
rs12693829	2	198885425	0.43017	0.39393	0.0095246	1.06305	ENSG00000115524.10_198283520_198285266	-0.176195	0.000630977
rs13414170	2	198450030	0.45407	0.41725	0.0095479	1.06198	ENSG00000115524.10_198283233_198283312	-0.180942	0.000445522
rs13414170	2	198450030	0.45407	0.41725	0.0095479	1.06198	ENSG00000065413.12_197853862_197854373	0.180217	0.000470122
rs2564389	2	198260098	0.44878	0.41201	0.0095531	1.06204	ENSG00000065413.12_197853862_197854373	0.173923	0.000743035
rs2564389	2	198260098	0.44878	0.41201	0.0095531	1.06204	ENSG00000115524.10_198283520_198285266	-0.170528	0.000945187
rs700684	2	198713099	0.42285	0.38631	0.0097181	1.06227	ENSG00000115524.10_198283520_198285266	-0.174726	0.000701472
rs1019062	2	199249069	0.13357	0.16029	0.0098251	1.08906	ENSG00000115524.10_198256698_198257185	-0.175179	0.000678997
rs1455653	2	198478320	0.45329	0.41663	0.0099581	1.06193	ENSG00000065413.12_197853862_197854373	0.177116	0.000590205
rs1455653	2	198478320	0.45329	0.41663	0.0099581	1.06193	ENSG00000115524.10_198283233_198283312	-0.173084	0.000788907
rs7575389	2	198198489	0.48855	0.45197	0.010119	1.06206	ENSG00000065413.12_197853862_197854373	-0.200772	9.47e-05
rs7575389	2	198198489	0.48855	0.45197	0.010119	1.06206	ENSG00000144381.11_198364506_198364998	-0.178689	0.000526118
rs6744584	2	199238013	0.13355	0.16017	0.010212	1.08892	ENSG00000115524.10_198256698_198257185	-0.175799	0.000649325
rs2880591	2	199246208	0.13355	0.16016	0.010215	1.08893	ENSG00000115524.10_198256698_198257185	-0.176499	0.000617249
rs62279276	2	199239509	0.13356	0.16017	0.010216	1.08892	ENSG00000115524.10_198256698_198257185	-0.17529	0.000673599
rs12477557	2	199236870	0.13355	0.16017	0.010217	1.08892	ENSG00000115524.10_198256698_198257185	-0.175815	0.000648581
rs2058051	2	199242604	0.13355	0.16017	0.010218	1.08892	ENSG00000115524.10_198256698_198257185	-0.174951	0.000690238
rs6729346	2	199237818	0.13355	0.16016	0.010219	1.08893	ENSG00000115524.10_198256698_198257185	-0.176142	0.000633418
rs1019061	2	199249128	0.13347	0.16003	0.010289	1.08904	ENSG00000115524.10_198256698_198257185	-0.176042	0.000638009
rs1019060	2	199249163	0.13348	0.16004	0.01029	1.08904	ENSG00000115524.10_198256698_198257185	-0.175571	0.000660095
rs12468958	2	199224177	0.13364	0.16016	0.010504	1.08891	ENSG00000115524.10_198256698_198257185	-0.175033	0.000686175
rs2190655	2	199232607	0.13365	0.16016	0.010514	1.08891	ENSG00000115524.10_198256698_198257185	-0.176436	0.000620044
rs16829996	2	199233133	0.13365	0.16016	0.010514	1.08891	ENSG00000115524.10_198256698_198257185	-0.175344	0.000670996
rs16829999	2	199233322	0.13365	0.16016	0.010514	1.08891	ENSG00000115524.10_198256698_198257185	-0.1748	0.000697787
rs1961558	2	198487278	0.45243	0.41615	0.01052	1.0621	ENSG00000065413.12_197853862_197854373	0.176021	0.000638995
rs1961558	2	198487278	0.45243	0.41615	0.01052	1.0621	ENSG00000115524.10_198283233_198283312	-0.175158	0.000680029
rs16829992	2	199229308	0.13365	0.16015	0.01052	1.08892	ENSG00000115524.10_198256698_198257185	-0.175081	0.00068384
rs2565156	2	198236334	0.45808	0.42194	0.010905	1.06204	ENSG00000065413.12_197853862_197854373	0.171188	0.000902336
chr2:198416728:I	2	198416728	0.4565	0.42042	0.011036	1.06205	ENSG00000065413.12_197853862_197854373	0.177675	0.000566637
chr2:198416728:I	2	198416728	0.4565	0.42042	0.011036	1.06205	ENSG00000115524.10_198283233_198283312	-0.171629	0.000874659
rs2244271	2	198286581	0.45383	0.41772	0.011121	1.06193	ENSG00000065413.12_197853862_197854373	0.18175	0.00041955
rs2244271	2	198286581	0.45383	0.41772	0.011121	1.06193	ENSG00000115524.10_198283520_198285266	-0.176052	0.000637541
rs2244271	2	198286581	0.45383	0.41772	0.011121	1.06193	ENSG00000115524.10_198283233_198283312	-0.173188	0.000783079
chr2:199222006:I	2	199222006	0.13448	0.16075	0.011216	1.0889	ENSG00000115524.10_198256698_198257185	-0.173733	0.000753194
rs2914983	2	198314568	0.46205	0.42622	0.011276	1.06233	ENSG00000144381.11_198364506_198364998	0.184683	0.000336591
rs2914983	2	198314568	0.46205	0.42622	0.011276	1.06233	ENSG00000115524.10_198283520_198285266	-0.174171	0.000730009
rs2914983	2	198314568	0.46205	0.42622	0.011276	1.06233	ENSG00000065413.12_197853862_197854373	0.173393	0.000771735
rs34139878	2	198489253	0.4577	0.42193	0.011548	1.06219	ENSG00000065413.12_197853862_197854373	0.178814	0.000521306
rs34139878	2	198489253	0.4577	0.42193	0.011548	1.06219	ENSG00000115524.10_198283520_198285266	-0.175411	0.000667746
rs788017	2	198265173	0.48074	0.44602	0.011749	1.06401	ENSG00000144381.11_198364506_198364998	0.183589	0.000365549
rs6713113	2	198401483	0.46068	0.42546	0.011837	1.06298	ENSG00000144381.11_198364506_198364998	0.180001	0.000477686
rs35563720	2	198923075	0.42605	0.39051	0.011949	1.06228	ENSG00000115524.10_198283520_198285266	-0.173282	0.000777832
rs35157131	2	198277498	0.45936	0.42356	0.011969	1.06185	ENSG00000115524.10_198283520_198285266	-0.175281	0.000674058
rs35157131	2	198277498	0.45936	0.42356	0.011969	1.06185	ENSG00000065413.12_197853862_197854373	0.175016	0.000687043
rs55775495	2	198245965	0.46728	0.43187	0.012542	1.06215	ENSG00000144381.11_198364506_198364998	0.18667	0.00028936
rs1378624	2	197045077	0.19145	0.22085	0.012682	1.07669	ENSG00000119041.6_197639713_197639975	0.198159	0.000117128
rs1378624	2	197045077	0.19145	0.22085	0.012682	1.07669	ENSG00000119041.6_197640734_197640835	0.170149	0.000970639
rs6434948	2	198832109	0.44977	0.41514	0.013411	1.06299	ENSG00000115524.10_198283520_198285266	-0.181209	0.000436788
rs7583995	2	199250881	0.13745	0.16301	0.013542	1.08886	ENSG00000115524.10_198256698_198257185	-0.176138	0.000633597
rs77368480	2	198474908	0.46319	0.42863	0.013554	1.06294	ENSG00000065413.12_197853862_197854373	0.170622	0.000938986
rs55813626	2	199250153	0.13738	0.16295	0.013573	1.08878	ENSG00000115524.10_198256698_198257185	-0.175427	0.000667008
chr2:198416729:I	2	198416729	0.4533	0.4186	0.013727	1.06257	ENSG00000065413.12_197853862_197854373	0.177112	0.000590379
chr2:198416729:I	2	198416729	0.4533	0.4186	0.013727	1.06257	ENSG00000115524.10_198283520_198285266	-0.173888	0.000744908
rs6714697	2	198484486	0.51455	0.48044	0.014305	1.06338	ENSG00000115524.10_198283520_198285266	-0.175109	0.000682452
rs6714697	2	198484486	0.51455	0.48044	0.014305	1.06338	ENSG00000115524.10_198283233_198283312	-0.173149	0.000785262
rs41416544	2	197322531	0.13648	0.11329	0.01458	1.09206	ENSG00000065413.12_197870418_197870634	0.209277	4.64e-05
rs41416544	2	197322531	0.13648	0.11329	0.01458	1.09206	ENSG00000065413.12_197859250_197860185	0.195878	0.000140747
rs41416544	2	197322531	0.13648	0.11329	0.01458	1.09206	ENSG00000065413.12_197872530_197872647	0.187358	0.000274505
rs72914608	2	197324404	0.13648	0.1133	0.01459	1.09206	ENSG00000065413.12_197870418_197870634	0.208836	4.82e-05
rs72914608	2	197324404	0.13648	0.1133	0.01459	1.09206	ENSG00000065413.12_197859250_197860185	0.194589	0.000156003
rs72914608	2	197324404	0.13648	0.1133	0.01459	1.09206	ENSG00000065413.12_197872530_197872647	0.187125	0.000279471
rs6434928	2	198304577	0.45754	0.42371	0.015767	1.06291	ENSG00000144381.11_198364506_198364998	0.172362	0.000830411
chr2:198425280:I	2	198425280	0.0219	0.014376	0.016077	1.29245	ENSG00000065413.12_197942536_197943538	0.172719	0.000809654
rs72912802	2	197324297	0.12657	0.10492	0.016597	1.0968	ENSG00000065413.12_197870418_197870634	0.201485	8.93e-05
rs72912802	2	197324297	0.12657	0.10492	0.016597	1.0968	ENSG00000065413.12_197872530_197872647	0.183567	0.000366168
rs72912802	2	197324297	0.12657	0.10492	0.016597	1.0968	ENSG00000065413.12_197859250_197860185	0.174922	0.000691681
rs72916919	2	198492316	0.35729	0.39014	0.017589	1.06444	ENSG00000144381.11_198364506_198364998	-0.171447	0.000886003
rs58725813	2	198370338	0.51968	0.48809	0.01865	1.06575	ENSG00000144381.11_198364506_198364998	0.173908	0.000743856
rs6712713	2	197322058	0.13742	0.115	0.018972	1.0915	ENSG00000065413.12_197872530_197872647	0.205127	6.6e-05
rs6712713	2	197322058	0.13742	0.115	0.018972	1.0915	ENSG00000065413.12_197870418_197870634	0.199042	0.000109027
rs6712713	2	197322058	0.13742	0.115	0.018972	1.0915	ENSG00000065413.12_197859250_197860185	0.187146	0.000279021
rs6712713	2	197322058	0.13742	0.115	0.018972	1.0915	ENSG00000144395.12_197596757_197596876	-0.181953	0.00041323
rs6712713	2	197322058	0.13742	0.115	0.018972	1.0915	ENSG00000065413.12_197873668_197873755	0.179363	0.00050069
rs6712713	2	197322058	0.13742	0.115	0.018972	1.0915	ENSG00000065413.12_197863061_197863143	0.174179	0.000729541
rs13419806	2	197323265	0.13652	0.1142	0.019108	1.0918	ENSG00000065413.12_197872530_197872647	0.206384	5.94e-05
rs13419806	2	197323265	0.13652	0.1142	0.019108	1.0918	ENSG00000065413.12_197870418_197870634	0.199137	0.000108184
rs13419806	2	197323265	0.13652	0.1142	0.019108	1.0918	ENSG00000065413.12_197859250_197860185	0.186627	0.000290324
rs13419806	2	197323265	0.13652	0.1142	0.019108	1.0918	ENSG00000144395.12_197596757_197596876	-0.1816	0.000424273
rs13419806	2	197323265	0.13652	0.1142	0.019108	1.0918	ENSG00000065413.12_197873668_197873755	0.180971	0.000444565
rs13419806	2	197323265	0.13652	0.1142	0.019108	1.0918	ENSG00000065413.12_197863061_197863143	0.174276	0.000724514
rs13426873	2	197325105	0.13696	0.11463	0.019431	1.09154	ENSG00000065413.12_197872530_197872647	0.194736	0.000154186
rs13426873	2	197325105	0.13696	0.11463	0.019431	1.09154	ENSG00000065413.12_197870418_197870634	0.189487	0.000232941
rs13426873	2	197325105	0.13696	0.11463	0.019431	1.09154	ENSG00000065413.12_197859250_197860185	0.185039	0.000327622
rs13426873	2	197325105	0.13696	0.11463	0.019431	1.09154	ENSG00000144395.12_197596757_197596876	-0.1776	0.000569759
rs13426873	2	197325105	0.13696	0.11463	0.019431	1.09154	ENSG00000065413.12_197863061_197863143	0.175974	0.000641152
rs13401352	2	197325086	0.13695	0.11463	0.019483	1.09154	ENSG00000065413.12_197872530_197872647	0.195534	0.000144674
rs13401352	2	197325086	0.13695	0.11463	0.019483	1.09154	ENSG00000065413.12_197870418_197870634	0.191717	0.000195743
rs13401352	2	197325086	0.13695	0.11463	0.019483	1.09154	ENSG00000065413.12_197859250_197860185	0.185471	0.000317069
rs13401352	2	197325086	0.13695	0.11463	0.019483	1.09154	ENSG00000144395.12_197596757_197596876	-0.177919	0.00055661
rs13401352	2	197325086	0.13695	0.11463	0.019483	1.09154	ENSG00000065413.12_197863061_197863143	0.176113	0.000634722
rs72912798	2	197324122	0.13684	0.11458	0.019766	1.09154	ENSG00000065413.12_197872530_197872647	0.206741	5.76e-05
rs72912798	2	197324122	0.13684	0.11458	0.019766	1.09154	ENSG00000065413.12_197870418_197870634	0.198444	0.000114453
rs72912798	2	197324122	0.13684	0.11458	0.019766	1.09154	ENSG00000065413.12_197859250_197860185	0.187726	0.000266862
rs72912798	2	197324122	0.13684	0.11458	0.019766	1.09154	ENSG00000144395.12_197596757_197596876	-0.182182	0.000406243
rs72912798	2	197324122	0.13684	0.11458	0.019766	1.09154	ENSG00000065413.12_197873668_197873755	0.181177	0.000437829
rs72912798	2	197324122	0.13684	0.11458	0.019766	1.09154	ENSG00000065413.12_197863061_197863143	0.174069	0.000735356
rs13419292	2	197322772	0.13684	0.11459	0.019869	1.09153	ENSG00000065413.12_197872530_197872647	0.208107	5.13e-05
rs13419292	2	197322772	0.13684	0.11459	0.019869	1.09153	ENSG00000065413.12_197870418_197870634	0.199579	0.000104354
rs13419292	2	197322772	0.13684	0.11459	0.019869	1.09153	ENSG00000065413.12_197859250_197860185	0.188211	0.000257093
rs13419292	2	197322772	0.13684	0.11459	0.019869	1.09153	ENSG00000065413.12_197873668_197873755	0.183738	0.000361467
rs13419292	2	197322772	0.13684	0.11459	0.019869	1.09153	ENSG00000144395.12_197596757_197596876	-0.182689	0.00039112
rs13419292	2	197322772	0.13684	0.11459	0.019869	1.09153	ENSG00000065413.12_197863061_197863143	0.177967	0.000554684
rs13419292	2	197322772	0.13684	0.11459	0.019869	1.09153	ENSG00000065413.12_197863631_197863776	0.170259	0.000963208
rs2375855	2	197322056	0.13684	0.11459	0.019881	1.09153	ENSG00000065413.12_197872530_197872647	0.206304	5.98e-05
rs2375855	2	197322056	0.13684	0.11459	0.019881	1.09153	ENSG00000065413.12_197870418_197870634	0.199347	0.000106351
rs2375855	2	197322056	0.13684	0.11459	0.019881	1.09153	ENSG00000065413.12_197859250_197860185	0.187705	0.00026729
rs2375855	2	197322056	0.13684	0.11459	0.019881	1.09153	ENSG00000144395.12_197596757_197596876	-0.182419	0.000399087
rs2375855	2	197322056	0.13684	0.11459	0.019881	1.09153	ENSG00000065413.12_197873668_197873755	0.181645	0.000422854
rs2375855	2	197322056	0.13684	0.11459	0.019881	1.09153	ENSG00000065413.12_197863061_197863143	0.173824	0.000748326
rs1358402	2	197321747	0.13684	0.11459	0.019882	1.09153	ENSG00000065413.12_197872530_197872647	0.205984	6.14e-05
rs1358402	2	197321747	0.13684	0.11459	0.019882	1.09153	ENSG00000065413.12_197870418_197870634	0.198594	0.000113068
rs1358402	2	197321747	0.13684	0.11459	0.019882	1.09153	ENSG00000065413.12_197859250_197860185	0.186729	0.000288075
rs1358402	2	197321747	0.13684	0.11459	0.019882	1.09153	ENSG00000144395.12_197596757_197596876	-0.183282	0.000374087
rs1358402	2	197321747	0.13684	0.11459	0.019882	1.09153	ENSG00000065413.12_197873668_197873755	0.180636	0.000455766
rs1358402	2	197321747	0.13684	0.11459	0.019882	1.09153	ENSG00000065413.12_197863061_197863143	0.173789	0.000750225
rs6713175	2	197322387	0.13684	0.11459	0.019883	1.09153	ENSG00000065413.12_197872530_197872647	0.208033	5.16e-05
rs6713175	2	197322387	0.13684	0.11459	0.019883	1.09153	ENSG00000065413.12_197870418_197870634	0.20118	9.15e-05
rs6713175	2	197322387	0.13684	0.11459	0.019883	1.09153	ENSG00000065413.12_197859250_197860185	0.190557	0.000214327
rs6713175	2	197322387	0.13684	0.11459	0.019883	1.09153	ENSG00000144395.12_197596757_197596876	-0.183269	0.000374455
rs6713175	2	197322387	0.13684	0.11459	0.019883	1.09153	ENSG00000065413.12_197873668_197873755	0.183084	0.000379711
rs6713175	2	197322387	0.13684	0.11459	0.019883	1.09153	ENSG00000065413.12_197863061_197863143	0.175968	0.00064142
rs6713175	2	197322387	0.13684	0.11459	0.019883	1.09153	ENSG00000065413.12_197863631_197863776	0.171067	0.000910014
chr2:197322540:I	2	197322540	0.13684	0.11459	0.019885	1.09153	ENSG00000065413.12_197872530_197872647	0.206076	6.09e-05
chr2:197322540:I	2	197322540	0.13684	0.11459	0.019885	1.09153	ENSG00000065413.12_197870418_197870634	0.197865	0.000119946
chr2:197322540:I	2	197322540	0.13684	0.11459	0.019885	1.09153	ENSG00000065413.12_197859250_197860185	0.188128	0.000258726
chr2:197322540:I	2	197322540	0.13684	0.11459	0.019885	1.09153	ENSG00000144395.12_197596757_197596876	-0.182384	0.000400147
chr2:197322540:I	2	197322540	0.13684	0.11459	0.019885	1.09153	ENSG00000065413.12_197873668_197873755	0.181643	0.000422903
chr2:197322540:I	2	197322540	0.13684	0.11459	0.019885	1.09153	ENSG00000065413.12_197863061_197863143	0.174241	0.00072632
rs6716458	2	197322698	0.13684	0.11459	0.019886	1.09153	ENSG00000065413.12_197872530_197872647	0.208421	4.99e-05
rs6716458	2	197322698	0.13684	0.11459	0.019886	1.09153	ENSG00000065413.12_197870418_197870634	0.202135	8.46e-05
rs6716458	2	197322698	0.13684	0.11459	0.019886	1.09153	ENSG00000065413.12_197859250_197860185	0.187989	0.00026151
rs6716458	2	197322698	0.13684	0.11459	0.019886	1.09153	ENSG00000065413.12_197873668_197873755	0.183398	0.00037084
rs6716458	2	197322698	0.13684	0.11459	0.019886	1.09153	ENSG00000144395.12_197596757_197596876	-0.182424	0.000398962
rs6716458	2	197322698	0.13684	0.11459	0.019886	1.09153	ENSG00000065413.12_197863061_197863143	0.175879	0.000645585
rs6716458	2	197322698	0.13684	0.11459	0.019886	1.09153	ENSG00000065413.12_197863631_197863776	0.170722	0.000932419
rs13419792	2	197323220	0.13684	0.1146	0.019888	1.09153	ENSG00000065413.12_197872530_197872647	0.206409	5.92e-05
rs13419698	2	197323148	0.13684	0.1146	0.019888	1.09153	ENSG00000065413.12_197872530_197872647	0.206339	5.96e-05
rs13419792	2	197323220	0.13684	0.1146	0.019888	1.09153	ENSG00000065413.12_197870418_197870634	0.198971	0.000109656
rs13419698	2	197323148	0.13684	0.1146	0.019888	1.09153	ENSG00000065413.12_197870418_197870634	0.198717	0.000111943
rs13419792	2	197323220	0.13684	0.1146	0.019888	1.09153	ENSG00000065413.12_197859250_197860185	0.187162	0.000278664
rs13419698	2	197323148	0.13684	0.1146	0.019888	1.09153	ENSG00000065413.12_197859250_197860185	0.187158	0.00027875
rs13419698	2	197323148	0.13684	0.1146	0.019888	1.09153	ENSG00000065413.12_197873668_197873755	0.184093	0.00035193
rs13419792	2	197323220	0.13684	0.1146	0.019888	1.09153	ENSG00000144395.12_197596757_197596876	-0.183004	0.000381999
rs13419698	2	197323148	0.13684	0.1146	0.019888	1.09153	ENSG00000144395.12_197596757_197596876	-0.182222	0.000405036
rs13419792	2	197323220	0.13684	0.1146	0.019888	1.09153	ENSG00000065413.12_197873668_197873755	0.181426	0.000429806
rs13419698	2	197323148	0.13684	0.1146	0.019888	1.09153	ENSG00000065413.12_197863061_197863143	0.175152	0.000680315
rs13419792	2	197323220	0.13684	0.1146	0.019888	1.09153	ENSG00000065413.12_197863061_197863143	0.174365	0.000719932
rs10202887	2	197324225	0.13684	0.1146	0.019893	1.09153	ENSG00000065413.12_197872530_197872647	0.206352	5.95e-05
rs10202887	2	197324225	0.13684	0.1146	0.019893	1.09153	ENSG00000065413.12_197870418_197870634	0.199647	0.000103779
rs10202887	2	197324225	0.13684	0.1146	0.019893	1.09153	ENSG00000065413.12_197859250_197860185	0.187626	0.000268914
rs10202887	2	197324225	0.13684	0.1146	0.019893	1.09153	ENSG00000144395.12_197596757_197596876	-0.183151	0.000377798
rs10202887	2	197324225	0.13684	0.1146	0.019893	1.09153	ENSG00000065413.12_197873668_197873755	0.180965	0.000444767
rs10202887	2	197324225	0.13684	0.1146	0.019893	1.09153	ENSG00000065413.12_197863061_197863143	0.174717	0.000701928
rs10168352	2	197324582	0.13684	0.1146	0.019899	1.09153	ENSG00000065413.12_197872530_197872647	0.208139	5.12e-05
rs10205574	2	197324586	0.13684	0.1146	0.019899	1.09153	ENSG00000065413.12_197872530_197872647	0.205171	6.57e-05
rs10168352	2	197324582	0.13684	0.1146	0.019899	1.09153	ENSG00000065413.12_197870418_197870634	0.200129	9.98e-05
rs10205574	2	197324586	0.13684	0.1146	0.019899	1.09153	ENSG00000065413.12_197870418_197870634	0.198129	0.000117405
rs10168352	2	197324582	0.13684	0.1146	0.019899	1.09153	ENSG00000065413.12_197859250_197860185	0.18913	0.000239462
rs10205574	2	197324586	0.13684	0.1146	0.019899	1.09153	ENSG00000065413.12_197859250_197860185	0.187992	0.000261453
rs10205574	2	197324586	0.13684	0.1146	0.019899	1.09153	ENSG00000144395.12_197596757_197596876	-0.182724	0.000390096
rs10168352	2	197324582	0.13684	0.1146	0.019899	1.09153	ENSG00000065413.12_197873668_197873755	0.182538	0.000395574
rs10168352	2	197324582	0.13684	0.1146	0.019899	1.09153	ENSG00000144395.12_197596757_197596876	-0.182262	0.000403797
rs10205574	2	197324586	0.13684	0.1146	0.019899	1.09153	ENSG00000065413.12_197873668_197873755	0.180583	0.000457541
rs10168352	2	197324582	0.13684	0.1146	0.019899	1.09153	ENSG00000065413.12_197863061_197863143	0.175274	0.000674381
rs10205574	2	197324586	0.13684	0.1146	0.019899	1.09153	ENSG00000065413.12_197863061_197863143	0.175201	0.000677956
rs10205407	2	197324608	0.13684	0.1146	0.019902	1.09153	ENSG00000065413.12_197872530_197872647	0.206274	5.99e-05
rs10205407	2	197324608	0.13684	0.1146	0.019902	1.09153	ENSG00000065413.12_197870418_197870634	0.198798	0.00011121
rs10205407	2	197324608	0.13684	0.1146	0.019902	1.09153	ENSG00000065413.12_197859250_197860185	0.187432	0.000272959
rs10205407	2	197324608	0.13684	0.1146	0.019902	1.09153	ENSG00000144395.12_197596757_197596876	-0.182606	0.000393542
rs10205407	2	197324608	0.13684	0.1146	0.019902	1.09153	ENSG00000065413.12_197873668_197873755	0.181119	0.000439725
rs10205407	2	197324608	0.13684	0.1146	0.019902	1.09153	ENSG00000065413.12_197863061_197863143	0.173901	0.000744216
rs10181891	2	197324773	0.13684	0.1146	0.019918	1.09152	ENSG00000065413.12_197872530_197872647	0.204636	6.87e-05
rs10181891	2	197324773	0.13684	0.1146	0.019918	1.09152	ENSG00000065413.12_197870418_197870634	0.19434	0.000159128
rs10181891	2	197324773	0.13684	0.1146	0.019918	1.09152	ENSG00000065413.12_197859250_197860185	0.185173	0.000324314
rs10181891	2	197324773	0.13684	0.1146	0.019918	1.09152	ENSG00000144395.12_197596757_197596876	-0.183398	0.000370834
rs10181891	2	197324773	0.13684	0.1146	0.019918	1.09152	ENSG00000065413.12_197873668_197873755	0.177874	0.000558479
rs10181891	2	197324773	0.13684	0.1146	0.019918	1.09152	ENSG00000065413.12_197863061_197863143	0.172145	0.000843285
rs10181992	2	197324870	0.13684	0.1146	0.019937	1.09152	ENSG00000065413.12_197872530_197872647	0.204624	6.88e-05
rs10181992	2	197324870	0.13684	0.1146	0.019937	1.09152	ENSG00000065413.12_197870418_197870634	0.194206	0.000160827
rs10181992	2	197324870	0.13684	0.1146	0.019937	1.09152	ENSG00000065413.12_197859250_197860185	0.184914	0.000330749
rs10181992	2	197324870	0.13684	0.1146	0.019937	1.09152	ENSG00000144395.12_197596757_197596876	-0.18342	0.000370234
rs10181992	2	197324870	0.13684	0.1146	0.019937	1.09152	ENSG00000065413.12_197873668_197873755	0.177639	0.000568141
rs10181992	2	197324870	0.13684	0.1146	0.019937	1.09152	ENSG00000065413.12_197863061_197863143	0.17161	0.000875855
rs2579401	2	197985353	0.01229	0.019763	0.021596	1.34887	ENSG00000065413.12_197870418_197870634	-0.175791	0.000649675
rs2579401	2	197985353	0.01229	0.019763	0.021596	1.34887	ENSG00000065413.12_197872530_197872647	-0.172493	0.000822763
rs2579401	2	197985353	0.01229	0.019763	0.021596	1.34887	ENSG00000065413.12_197946369_197946449	-0.171131	0.000905918
rs55662006	2	198006389	0.0041342	0.0097165	0.022016	1.54164	ENSG00000065413.12_197953435_197953552	-0.198824	0.000110969
rs55662006	2	198006389	0.0041342	0.0097165	0.022016	1.54164	ENSG00000065413.12_197870418_197870634	-0.19651	0.000133788
rs55662006	2	198006389	0.0041342	0.0097165	0.022016	1.54164	ENSG00000065413.12_197946369_197946449	-0.192674	0.000181555
rs55662006	2	198006389	0.0041342	0.0097165	0.022016	1.54164	ENSG00000065413.12_197866477_197866564	-0.19165	0.000196775
rs55662006	2	198006389	0.0041342	0.0097165	0.022016	1.54164	ENSG00000065413.12_197872530_197872647	-0.180533	0.000459239
rs57602436	2	198414439	0.45981	0.42746	0.022079	1.06235	ENSG00000065413.12_197853862_197854373	0.176881	0.000600363
rs10202810	2	197324298	0.12712	0.10627	0.022138	1.09606	ENSG00000065413.12_197872530_197872647	0.206758	5.75e-05
rs10202810	2	197324298	0.12712	0.10627	0.022138	1.09606	ENSG00000065413.12_197870418_197870634	0.195375	0.000146527
rs10202810	2	197324298	0.12712	0.10627	0.022138	1.09606	ENSG00000144395.12_197596757_197596876	-0.184323	0.000345863
rs10202810	2	197324298	0.12712	0.10627	0.022138	1.09606	ENSG00000065413.12_197873668_197873755	0.183816	0.000359375
rs10202810	2	197324298	0.12712	0.10627	0.022138	1.09606	ENSG00000065413.12_197863061_197863143	0.179047	0.000512473
rs10202810	2	197324298	0.12712	0.10627	0.022138	1.09606	ENSG00000065413.12_197866477_197866564	0.174582	0.000708765
rs10202810	2	197324298	0.12712	0.10627	0.022138	1.09606	ENSG00000065413.12_197878235_197878436	0.174503	0.000712828
rs10202810	2	197324298	0.12712	0.10627	0.022138	1.09606	ENSG00000065413.12_197859250_197860185	0.171588	0.000877189
rs2579385	2	198005565	0.0040618	0.0096156	0.022311	1.54359	ENSG00000065413.12_197870418_197870634	-0.205396	6.45e-05
rs2579385	2	198005565	0.0040618	0.0096156	0.022311	1.54359	ENSG00000065413.12_197953435_197953552	-0.204318	7.06e-05
rs2579385	2	198005565	0.0040618	0.0096156	0.022311	1.54359	ENSG00000065413.12_197866477_197866564	-0.199635	0.00010388
rs2579385	2	198005565	0.0040618	0.0096156	0.022311	1.54359	ENSG00000065413.12_197946369_197946449	-0.198847	0.000110769
rs2579385	2	198005565	0.0040618	0.0096156	0.022311	1.54359	ENSG00000065413.12_197872530_197872647	-0.186999	0.000282168
rs4850748	2	197907135	0.0039539	0.0094743	0.022536	1.54745	ENSG00000065413.12_197953435_197953552	-0.210662	4.12e-05
rs4850748	2	197907135	0.0039539	0.0094743	0.022536	1.54745	ENSG00000065413.12_197870418_197870634	-0.207907	5.22e-05
rs4850748	2	197907135	0.0039539	0.0094743	0.022536	1.54745	ENSG00000065413.12_197866477_197866564	-0.200194	9.92e-05
rs4850748	2	197907135	0.0039539	0.0094743	0.022536	1.54745	ENSG00000065413.12_197946369_197946449	-0.191706	0.000195905
rs4850748	2	197907135	0.0039539	0.0094743	0.022536	1.54745	ENSG00000065413.12_197872530_197872647	-0.188682	0.000247903
rs4850748	2	197907135	0.0039539	0.0094743	0.022536	1.54745	ENSG00000065413.12_197964201_197964654	-0.181672	0.000421975
rs13382697	2	198920560	0.42036	0.38805	0.022626	1.06212	ENSG00000115524.10_198283520_198285266	-0.171577	0.000877905
rs2342558	2	198920142	0.42037	0.38807	0.022639	1.06212	ENSG00000115524.10_198283520_198285266	-0.17087	0.000922746
rs28457688	2	198377689	0.48467	0.45378	0.023542	1.06469	ENSG00000144381.11_198364506_198364998	0.17741	0.000577687
rs1837495	2	198921201	0.4204	0.38838	0.023963	1.06207	ENSG00000115524.10_198283520_198285266	-0.170519	0.000945791
rs7580864	2	198393497	0.48827	0.457	0.024195	1.06364	ENSG00000115524.10_198283233_198283312	-0.193235	0.000173693
rs7580864	2	198393497	0.48827	0.457	0.024195	1.06364	ENSG00000065413.12_197853862_197854373	0.188923	0.000243336
rs7580864	2	198393497	0.48827	0.457	0.024195	1.06364	ENSG00000115524.10_198283520_198285266	-0.188657	0.000248397
rs7580864	2	198393497	0.48827	0.457	0.024195	1.06364	ENSG00000144381.11_198364506_198364998	0.171657	0.000872962
rs7604432	2	198505266	0.33825	0.36859	0.024361	1.06627	ENSG00000144381.11_198364506_198364998	-0.17885	0.000519952
rs13396312	2	198493703	0.35175	0.38278	0.025434	1.06422	ENSG00000144381.11_198364506_198364998	-0.185399	0.000318811
rs58335266	2	198370340	0.4636	0.49309	0.0256	1.06687	ENSG00000115524.10_198283520_198285266	-0.190448	0.00021616
rs58335266	2	198370340	0.4636	0.49309	0.0256	1.06687	ENSG00000144381.11_198364506_198364998	0.181058	0.000441712
rs2164071	2	198915467	0.41808	0.38663	0.026036	1.06231	ENSG00000115524.10_198283520_198285266	-0.171192	0.000902083
rs11903129	2	198918591	0.41722	0.38585	0.026547	1.06224	ENSG00000115524.10_198283520_198285266	-0.171111	0.000907231
rs2564377	2	198198277	0.19291	0.21938	0.027117	1.07549	ENSG00000144381.11_198364506_198364998	0.371247	1.27e-13
rs7601762	2	198529237	0.35331	0.38399	0.027317	1.06412	ENSG00000144381.11_198364506_198364998	-0.191231	0.000203341
rs72862233	2	150172568	0.081251	0.09932	0.027477	1.11494	ENSG00000135999.7_149402553_149402739	0.172676	0.000812119
rs16864451	2	198189616	0.19498	0.22162	0.027667	1.07472	ENSG00000144381.11_198364506_198364998	0.37605	5.78e-14
rs7591457	2	198483877	0.51496	0.48559	0.02768	1.06621	ENSG00000115524.10_198283520_198285266	-0.194934	0.000151774
rs7591457	2	198483877	0.51496	0.48559	0.02768	1.06621	ENSG00000144381.11_198364506_198364998	0.171293	0.000895681
rs11693503	2	198191308	0.19487	0.22151	0.027692	1.0747	ENSG00000144381.11_198364506_198364998	0.375547	6.28e-14
rs4850441	2	198913413	0.41684	0.38571	0.027706	1.06225	ENSG00000115524.10_198283520_198285266	0.170302	0.000960324
rs7591766	2	198190332	0.19492	0.22154	0.027801	1.0747	ENSG00000144381.11_198364506_198364998	0.373108	9.36e-14
rs787984	2	198196234	0.19488	0.22148	0.027912	1.0747	ENSG00000144381.11_198364506_198364998	0.376384	5.47e-14
rs700693	2	198730015	0.35914	0.38971	0.02809	1.06402	ENSG00000144381.11_198364506_198364998	-0.177928	0.000556281
rs6728904	2	198492837	0.35126	0.3817	0.02818	1.06428	ENSG00000144381.11_198364506_198364998	-0.184561	0.000339709
rs6732517	2	198912902	0.41725	0.38622	0.028359	1.06219	ENSG00000115524.10_198283520_198285266	-0.170632	0.000938289
rs7420608	2	198915930	0.41725	0.38628	0.028643	1.0622	ENSG00000115524.10_198283520_198285266	-0.171909	0.000857503
rs1065949	2	198627055	0.35197	0.38229	0.028652	1.06436	ENSG00000144381.11_198364506_198364998	-0.170522	0.000945582
rs7603839	2	198534708	0.35331	0.3837	0.028814	1.0641	ENSG00000144381.11_198364506_198364998	-0.190234	0.000219794
rs6748788	2	198533606	0.3533	0.38367	0.028914	1.0641	ENSG00000144381.11_198364506_198364998	-0.189601	0.000230886
rs700665	2	198673379	0.36307	0.39364	0.029036	1.0636	ENSG00000144381.11_198364506_198364998	-0.180263	0.000468511
rs6757852	2	198530293	0.35331	0.38365	0.029109	1.06409	ENSG00000144381.11_198364506_198364998	-0.194129	0.000161819
rs13429970	2	198522635	0.3533	0.38363	0.029191	1.06409	ENSG00000144381.11_198364506_198364998	-0.191464	0.00019967
rs3828317	2	198495431	0.35325	0.38357	0.029225	1.06409	ENSG00000144381.11_198364506_198364998	-0.189404	0.00023444
rs11690844	2	198515536	0.35329	0.38361	0.029242	1.06408	ENSG00000144381.11_198364506_198364998	-0.191713	0.000195797
rs11690491	2	198514924	0.35329	0.38361	0.02926	1.06408	ENSG00000144381.11_198364506_198364998	-0.19002	0.000223485
rs10196961	2	198513930	0.35329	0.38361	0.029266	1.06408	ENSG00000144381.11_198364506_198364998	-0.191372	0.000201101
rs16866970	2	198511086	0.35329	0.3836	0.02927	1.06408	ENSG00000144381.11_198364506_198364998	-0.191985	0.000191667
rs970551	2	198497709	0.35328	0.3836	0.029273	1.06408	ENSG00000144381.11_198364506_198364998	-0.192869	0.000178778
rs13413470	2	198512849	0.35329	0.38361	0.029282	1.06408	ENSG00000144381.11_198364506_198364998	-0.191554	0.000198254
rs970552	2	198497512	0.35329	0.38361	0.029283	1.06408	ENSG00000144381.11_198364506_198364998	-0.192276	0.000187337
chr2:198572076:I	2	198572076	0.35864	0.38885	0.029302	1.06432	ENSG00000144381.11_198364506_198364998	0.193435	0.000170966
rs700679	2	198706916	0.36184	0.39236	0.029338	1.0636	ENSG00000144381.11_198364506_198364998	-0.178062	0.000550846
rs7588831	2	198508016	0.35326	0.38356	0.029343	1.06409	ENSG00000144381.11_198364506_198364998	-0.18986	0.000226289
rs788008	2	198232639	0.19276	0.21906	0.029567	1.07478	ENSG00000144381.11_198364506_198364998	0.404875	3.93e-16
rs76024800	2	197471453	0.097333	0.079385	0.029617	1.10619	ENSG00000065413.12_197954674_197954756	0.19979	0.000102573
rs76024800	2	197471453	0.097333	0.079385	0.029617	1.10619	ENSG00000065413.12_197872530_197872647	0.188782	0.000246009
rs76024800	2	197471453	0.097333	0.079385	0.029617	1.10619	ENSG00000065413.12_197870418_197870634	0.182038	0.000410631
rs76024800	2	197471453	0.097333	0.079385	0.029617	1.10619	ENSG00000065413.12_197889920_197889991	0.177573	0.000570872
rs76024800	2	197471453	0.097333	0.079385	0.029617	1.10619	ENSG00000065413.12_197859250_197860185	0.174041	0.0007368
rs76024800	2	197471453	0.097333	0.079385	0.029617	1.10619	ENSG00000065413.12_197878235_197878436	0.172648	0.000813765
rs76024800	2	197471453	0.097333	0.079385	0.029617	1.10619	ENSG00000065413.12_197873668_197873755	0.17001	0.000980123
rs788015	2	198228940	0.1928	0.21908	0.029624	1.0748	ENSG00000144381.11_198364506_198364998	0.398297	1.28e-15
rs77456512	2	197470387	0.097362	0.079448	0.029685	1.10635	ENSG00000065413.12_197954674_197954756	0.198292	0.000115866
rs77456512	2	197470387	0.097362	0.079448	0.029685	1.10635	ENSG00000065413.12_197872530_197872647	0.184432	0.000343036
rs77456512	2	197470387	0.097362	0.079448	0.029685	1.10635	ENSG00000065413.12_197870418_197870634	0.179039	0.000512755
rs77456512	2	197470387	0.097362	0.079448	0.029685	1.10635	ENSG00000065413.12_197889920_197889991	0.176002	0.000639857
rs77456512	2	197470387	0.097362	0.079448	0.029685	1.10635	ENSG00000065413.12_197859250_197860185	0.172836	0.000802927
rs700641	2	198599233	0.35401	0.38423	0.029721	1.06413	ENSG00000144381.11_198364506_198364998	-0.17249	0.000822936
rs788005	2	198234061	0.19277	0.21902	0.029827	1.0748	ENSG00000144381.11_198364506_198364998	0.404801	3.98e-16
rs61054961	2	198494065	0.36026	0.39041	0.029851	1.0642	ENSG00000144381.11_198364506_198364998	-0.180017	0.000477107
rs56858593	2	198494468	0.35909	0.38933	0.029927	1.06397	ENSG00000144381.11_198364506_198364998	-0.186961	0.000282995
rs13427590	2	198516821	0.35279	0.38293	0.029938	1.06419	ENSG00000144381.11_198364506_198364998	-0.190821	0.000209957
rs6742782	2	198755021	0.36306	0.39342	0.030218	1.06359	ENSG00000144381.11_198364506_198364998	-0.179927	0.000480303
rs4850438	2	198583267	0.35486	0.38491	0.030377	1.06423	ENSG00000144381.11_198364506_198364998	0.170059	0.000976788
rs10460393	2	198548306	0.35288	0.38283	0.030826	1.06427	ENSG00000144381.11_198364506_198364998	0.179594	0.000492237
rs7340470	2	198545462	0.35263	0.38256	0.031004	1.06425	ENSG00000144381.11_198364506_198364998	0.178168	0.000546576
rs12622674	2	198551812	0.35263	0.38256	0.031004	1.06425	ENSG00000144381.11_198364506_198364998	0.176612	0.000612183
rs4850808	2	198576142	0.35461	0.3846	0.031105	1.06406	ENSG00000144381.11_198364506_198364998	0.179567	0.000493231
rs10497807	2	198585087	0.3546	0.38458	0.031171	1.06406	ENSG00000144381.11_198364506_198364998	0.17986	0.000482669
rs13029495	2	198582601	0.3546	0.38458	0.031175	1.06406	ENSG00000144381.11_198364506_198364998	0.177529	0.000572714
rs700653	2	198637433	0.35197	0.38181	0.031352	1.06431	ENSG00000144381.11_198364506_198364998	-0.180416	0.000463245
rs700640	2	198590886	0.3524	0.38225	0.031356	1.0643	ENSG00000144381.11_198364506_198364998	-0.170407	0.000953234
rs770666	2	198611897	0.35197	0.38182	0.031359	1.06431	ENSG00000144381.11_198364506_198364998	-0.172846	0.000802381
rs700647	2	198612852	0.35197	0.38182	0.031359	1.06431	ENSG00000144381.11_198364506_198364998	-0.171666	0.000872389
rs770667	2	198613308	0.35197	0.38182	0.03136	1.06431	ENSG00000144381.11_198364506_198364998	-0.172472	0.000823985
rs1065954	2	198615017	0.35197	0.38182	0.031361	1.06431	ENSG00000144381.11_198364506_198364998	-0.173745	0.000752566
rs1065953	2	198614612	0.35197	0.38182	0.031361	1.06431	ENSG00000144381.11_198364506_198364998	-0.171471	0.000884469
rs1065957	2	198616891	0.35197	0.38181	0.031363	1.06431	ENSG00000144381.11_198364506_198364998	-0.171547	0.000879739
rs1065956	2	198616049	0.35197	0.38181	0.031363	1.06431	ENSG00000144381.11_198364506_198364998	-0.170774	0.000928995
rs700654	2	198643421	0.35197	0.38181	0.031365	1.06431	ENSG00000144381.11_198364506_198364998	-0.172858	0.000801706
rs700649	2	198622752	0.35197	0.38181	0.031365	1.06431	ENSG00000144381.11_198364506_198364998	-0.172103	0.000845797
rs700648	2	198622636	0.35197	0.38181	0.031365	1.06431	ENSG00000144381.11_198364506_198364998	-0.17185	0.000861082
rs700650	2	198624285	0.35197	0.38181	0.031365	1.06431	ENSG00000144381.11_198364506_198364998	-0.171564	0.000878684
rs700659	2	198659923	0.36003	0.39002	0.031684	1.06384	ENSG00000144381.11_198364506_198364998	-0.178738	0.00052424
rs12472359	2	198587865	0.35263	0.38241	0.031807	1.06426	ENSG00000144381.11_198364506_198364998	0.170284	0.00096148
rs2341510	2	198558679	0.35263	0.38241	0.031836	1.06426	ENSG00000144381.11_198364506_198364998	0.17789	0.000557807
rs700657	2	198654324	0.35963	0.38956	0.03187	1.06391	ENSG00000144381.11_198364506_198364998	-0.178166	0.000546648
rs771017	2	198660941	0.35978	0.38969	0.031952	1.0639	ENSG00000144381.11_198364506_198364998	-0.17958	0.000492765
rs700655	2	198643631	0.35188	0.3816	0.031973	1.06434	ENSG00000144381.11_198364506_198364998	-0.172042	0.000849513
rs2579398	2	197987782	0.0046079	0.010003	0.032023	1.50471	ENSG00000065413.12_197953435_197953552	-0.206042	6.11e-05
rs2579398	2	197987782	0.0046079	0.010003	0.032023	1.50471	ENSG00000065413.12_197870418_197870634	-0.205238	6.54e-05
rs2579398	2	197987782	0.0046079	0.010003	0.032023	1.50471	ENSG00000065413.12_197866477_197866564	-0.198917	0.000110141
rs2579398	2	197987782	0.0046079	0.010003	0.032023	1.50471	ENSG00000065413.12_197946369_197946449	-0.197536	0.00012318
rs2579398	2	197987782	0.0046079	0.010003	0.032023	1.50471	ENSG00000065413.12_197872530_197872647	-0.187073	0.000280584
rs771016	2	198665520	0.3606	0.39051	0.032178	1.06381	ENSG00000144381.11_198364506_198364998	-0.185677	0.000312131
rs771015	2	198668294	0.36102	0.39095	0.032179	1.06376	ENSG00000144381.11_198364506_198364998	-0.17835	0.000539365
rs2579390	2	197998115	0.0046112	0.010001	0.032185	1.50453	ENSG00000065413.12_197870418_197870634	-0.206058	6.1e-05
rs2579390	2	197998115	0.0046112	0.010001	0.032185	1.50453	ENSG00000065413.12_197953435_197953552	-0.205647	6.31e-05
rs2579390	2	197998115	0.0046112	0.010001	0.032185	1.50453	ENSG00000065413.12_197866477_197866564	-0.1988	0.000111192
rs2579390	2	197998115	0.0046112	0.010001	0.032185	1.50453	ENSG00000065413.12_197946369_197946449	-0.198215	0.000116592
rs2579390	2	197998115	0.0046112	0.010001	0.032185	1.50453	ENSG00000065413.12_197872530_197872647	-0.187153	0.000278871
rs2579389	2	197998360	0.0046112	0.010001	0.032192	1.50451	ENSG00000065413.12_197870418_197870634	-0.205776	6.25e-05
rs2579389	2	197998360	0.0046112	0.010001	0.032192	1.50451	ENSG00000065413.12_197953435_197953552	-0.204679	6.85e-05
rs2579389	2	197998360	0.0046112	0.010001	0.032192	1.50451	ENSG00000065413.12_197946369_197946449	-0.197854	0.000120047
rs2579389	2	197998360	0.0046112	0.010001	0.032192	1.50451	ENSG00000065413.12_197866477_197866564	-0.196896	0.000129704
rs72914207	2	199097514	0.12193	0.14186	0.032192	1.09902	ENSG00000144381.11_198364506_198364998	0.196196	0.000137203
rs2579389	2	197998360	0.0046112	0.010001	0.032192	1.50451	ENSG00000065413.12_197872530_197872647	-0.186157	0.00030092
rs2697264	2	197997831	0.0046118	0.010002	0.032201	1.5045	ENSG00000065413.12_197870418_197870634	-0.206711	5.77e-05
rs2697264	2	197997831	0.0046118	0.010002	0.032201	1.5045	ENSG00000065413.12_197953435_197953552	-0.204953	6.69e-05
rs2697264	2	197997831	0.0046118	0.010002	0.032201	1.5045	ENSG00000065413.12_197866477_197866564	-0.198154	0.000117175
rs2697264	2	197997831	0.0046118	0.010002	0.032201	1.5045	ENSG00000065413.12_197946369_197946449	-0.196804	0.000130667
rs2697264	2	197997831	0.0046118	0.010002	0.032201	1.5045	ENSG00000065413.12_197872530_197872647	-0.187666	0.000268091
rs2697265	2	197993544	0.0046145	0.010002	0.032235	1.50454	ENSG00000065413.12_197870418_197870634	-0.20568	6.3e-05
rs2697265	2	197993544	0.0046145	0.010002	0.032235	1.50454	ENSG00000065413.12_197953435_197953552	-0.203362	7.64e-05
rs2697265	2	197993544	0.0046145	0.010002	0.032235	1.50454	ENSG00000065413.12_197866477_197866564	-0.198679	0.000112287
rs2697265	2	197993544	0.0046145	0.010002	0.032235	1.50454	ENSG00000065413.12_197946369_197946449	-0.198517	0.000113771
rs2697265	2	197993544	0.0046145	0.010002	0.032235	1.50454	ENSG00000065413.12_197872530_197872647	-0.187819	0.000264953
rs2697266	2	197992505	0.0046151	0.010003	0.032244	1.50453	ENSG00000065413.12_197953435_197953552	-0.205663	6.31e-05
rs2697266	2	197992505	0.0046151	0.010003	0.032244	1.50453	ENSG00000065413.12_197870418_197870634	-0.205277	6.51e-05
rs2697266	2	197992505	0.0046151	0.010003	0.032244	1.50453	ENSG00000065413.12_197866477_197866564	-0.198754	0.000111606
rs2697266	2	197992505	0.0046151	0.010003	0.032244	1.50453	ENSG00000065413.12_197946369_197946449	-0.197322	0.000125322
rs2697266	2	197992505	0.0046151	0.010003	0.032244	1.50453	ENSG00000065413.12_197872530_197872647	-0.187293	0.00027589
rs72914212	2	199098922	0.1223	0.14224	0.032385	1.09885	ENSG00000144381.11_198364506_198364998	0.195448	0.000145675
rs17799440	2	199089918	0.12164	0.14117	0.032536	1.10093	ENSG00000144381.11_198364506_198364998	0.193567	0.000169181
rs788013	2	198229817	0.21024	0.23496	0.032668	1.07812	ENSG00000144381.11_198364506_198364998	0.334778	3.26e-11
rs788013	2	198229817	0.21024	0.23496	0.032668	1.07812	ENSG00000197121.8_197710606_197710741	-0.172997	0.000793813
rs76894395	2	199099182	0.12229	0.14219	0.032789	1.09879	ENSG00000144381.11_198364506_198364998	0.195562	0.000144353
rs6743671	2	198563642	0.35263	0.38221	0.033018	1.06425	ENSG00000144381.11_198364506_198364998	0.17743	0.000576832
rs2579402	2	197983837	0.0046217	0.0099676	0.033021	1.50593	ENSG00000065413.12_197953435_197953552	-0.206866	5.7e-05
rs2579402	2	197983837	0.0046217	0.0099676	0.033021	1.50593	ENSG00000065413.12_197870418_197870634	-0.204035	7.23e-05
rs2579402	2	197983837	0.0046217	0.0099676	0.033021	1.50593	ENSG00000065413.12_197946369_197946449	-0.198987	0.000109507
rs2579402	2	197983837	0.0046217	0.0099676	0.033021	1.50593	ENSG00000065413.12_197866477_197866564	-0.19821	0.000116639
rs2579402	2	197983837	0.0046217	0.0099676	0.033021	1.50593	ENSG00000065413.12_197872530_197872647	-0.186948	0.000283268
rs13034353	2	198565763	0.35263	0.38221	0.033023	1.06425	ENSG00000144381.11_198364506_198364998	0.174039	0.000736941
rs700689	2	198726649	0.36252	0.39238	0.033077	1.06356	ENSG00000144381.11_198364506_198364998	-0.178999	0.000514277
rs700669	2	198684467	0.3625	0.39236	0.03308	1.06355	ENSG00000144381.11_198364506_198364998	-0.178885	0.00051862
rs771010	2	198691006	0.3625	0.39236	0.033108	1.06355	ENSG00000144381.11_198364506_198364998	-0.178362	0.000538869
rs696814	2	198687899	0.3625	0.39236	0.03311	1.06355	ENSG00000144381.11_198364506_198364998	-0.179614	0.000491506
rs58621102	2	198528999	0.35756	0.38722	0.033145	1.06397	ENSG00000144381.11_198364506_198364998	-0.196573	0.000133109
rs6734561	2	198725076	0.3625	0.39235	0.033162	1.06355	ENSG00000144381.11_198364506_198364998	-0.178197	0.000545416
rs6753450	2	198735031	0.36247	0.39232	0.033169	1.06356	ENSG00000144381.11_198364506_198364998	-0.180666	0.000454732
rs10192466	2	198738019	0.36247	0.39232	0.033173	1.06356	ENSG00000144381.11_198364506_198364998	-0.178203	0.000545182
rs700691	2	198727852	0.3625	0.39235	0.033177	1.06355	ENSG00000144381.11_198364506_198364998	-0.178075	0.000550319
rs2697268	2	197976264	0.0052151	0.010531	0.033213	1.50677	ENSG00000065413.12_197870418_197870634	-0.201865	8.65e-05
rs2697268	2	197976264	0.0052151	0.010531	0.033213	1.50677	ENSG00000065413.12_197953435_197953552	-0.200502	9.68e-05
rs2697268	2	197976264	0.0052151	0.010531	0.033213	1.50677	ENSG00000065413.12_197946369_197946449	-0.19484	0.000152912
rs2697268	2	197976264	0.0052151	0.010531	0.033213	1.50677	ENSG00000065413.12_197866477_197866564	-0.194524	0.000156811
rs2697268	2	197976264	0.0052151	0.010531	0.033213	1.50677	ENSG00000065413.12_197872530_197872647	-0.186171	0.000300617
rs10048735	2	198742525	0.36247	0.3923	0.033221	1.06356	ENSG00000144381.11_198364506_198364998	-0.180197	0.000470803
rs9288281	2	198744366	0.36247	0.39229	0.033272	1.06356	ENSG00000144381.11_198364506_198364998	-0.180421	0.000463088
rs1369511	2	198746115	0.36247	0.39229	0.033279	1.06356	ENSG00000144381.11_198364506_198364998	-0.179946	0.000479626
rs2217837	2	198746259	0.36247	0.39229	0.033284	1.06356	ENSG00000144381.11_198364506_198364998	-0.180437	0.000462516
rs72929131	2	199089265	0.12119	0.14059	0.033508	1.10108	ENSG00000144381.11_198364506_198364998	0.200491	9.69e-05
rs112050805	2	199089079	0.12113	0.14051	0.033586	1.10109	ENSG00000144381.11_198364506_198364998	0.199651	0.000103741
rs2060489	2	198752286	0.3622	0.3919	0.033843	1.06363	ENSG00000144381.11_198364506_198364998	-0.18037	0.000464835
chr2:199095451:I	2	199095451	0.12288	0.14234	0.033915	1.10047	ENSG00000144381.11_198364506_198364998	0.194717	0.000154427
rs72929156	2	199095911	0.12331	0.14281	0.033941	1.10023	ENSG00000144381.11_198364506_198364998	0.195614	0.000143748
rs72929153	2	199094550	0.12235	0.14176	0.033965	1.10072	ENSG00000144381.11_198364506_198364998	0.192269	0.000187437
rs4850437	2	198569051	0.35232	0.38157	0.034782	1.06434	ENSG00000144381.11_198364506_198364998	0.175569	0.000660194
rs72914228	2	199113883	0.13298	0.15321	0.035289	1.09555	ENSG00000144381.11_198364506_198364998	0.174602	0.000707768
rs2918628	2	197990909	0.0046158	0.0099095	0.035572	1.50127	ENSG00000065413.12_197870418_197870634	-0.206058	6.1e-05
rs2918628	2	197990909	0.0046158	0.0099095	0.035572	1.50127	ENSG00000065413.12_197953435_197953552	-0.205647	6.31e-05
rs2918628	2	197990909	0.0046158	0.0099095	0.035572	1.50127	ENSG00000065413.12_197866477_197866564	-0.1988	0.000111192
rs2918628	2	197990909	0.0046158	0.0099095	0.035572	1.50127	ENSG00000065413.12_197946369_197946449	-0.198215	0.000116592
rs2918628	2	197990909	0.0046158	0.0099095	0.035572	1.50127	ENSG00000065413.12_197872530_197872647	-0.187153	0.000278871
rs2697272	2	197986864	0.0046336	0.0099226	0.035742	1.50107	ENSG00000065413.12_197946369_197946449	-0.189029	0.000241348
rs2697272	2	197986864	0.0046336	0.0099226	0.035742	1.50107	ENSG00000065413.12_197866477_197866564	-0.182274	0.000403443
rs2697272	2	197986864	0.0046336	0.0099226	0.035742	1.50107	ENSG00000065413.12_197953435_197953552	-0.181785	0.000418437
rs2697272	2	197986864	0.0046336	0.0099226	0.035742	1.50107	ENSG00000065413.12_197870418_197870634	-0.180477	0.000461164
rs2579397	2	197988927	0.0046164	0.0098633	0.036568	1.50268	ENSG00000065413.12_197953435_197953552	-0.206544	5.86e-05
rs2579397	2	197988927	0.0046164	0.0098633	0.036568	1.50268	ENSG00000065413.12_197870418_197870634	-0.205373	6.46e-05
rs2579397	2	197988927	0.0046164	0.0098633	0.036568	1.50268	ENSG00000065413.12_197866477_197866564	-0.199576	0.00010438
rs2579397	2	197988927	0.0046164	0.0098633	0.036568	1.50268	ENSG00000065413.12_197946369_197946449	-0.198626	0.000112775
rs2579397	2	197988927	0.0046164	0.0098633	0.036568	1.50268	ENSG00000065413.12_197872530_197872647	-0.187049	0.000281092
rs17185156	2	197394651	0.073028	0.058025	0.037119	1.12215	ENSG00000144381.11_198358872_198358974	0.175745	0.000651861
rs75867804	2	197392876	0.073028	0.058025	0.037121	1.12215	ENSG00000144381.11_198358872_198358974	0.182652	0.000392206
rs76035278	2	197393932	0.073028	0.058025	0.037121	1.12215	ENSG00000144381.11_198358872_198358974	0.17393	0.00074266
rs4850762	2	197973681	0.0052099	0.010409	0.037479	1.50295	ENSG00000065413.12_197953435_197953552	-0.203801	7.37e-05
rs4850762	2	197973681	0.0052099	0.010409	0.037479	1.50295	ENSG00000065413.12_197870418_197870634	-0.203521	7.54e-05
rs4850762	2	197973681	0.0052099	0.010409	0.037479	1.50295	ENSG00000065413.12_197866477_197866564	-0.198329	0.000115519
rs4850762	2	197973681	0.0052099	0.010409	0.037479	1.50295	ENSG00000065413.12_197946369_197946449	-0.198193	0.000116805
rs4850762	2	197973681	0.0052099	0.010409	0.037479	1.50295	ENSG00000065413.12_197872530_197872647	-0.18618	0.000300406
rs6718039	2	198761642	0.36122	0.39022	0.038203	1.06364	ENSG00000144381.11_198364506_198364998	-0.177739	0.000563994
rs6734096	2	198756459	0.36121	0.3902	0.038208	1.06364	ENSG00000144381.11_198364506_198364998	-0.179695	0.000488602
rs6735214	2	198760507	0.3659	0.39463	0.038796	1.06403	ENSG00000144381.11_198364506_198364998	-0.169967	0.000983083
rs10198606	2	198769739	0.36092	0.38974	0.039363	1.06366	ENSG00000144381.11_198364506_198364998	-0.180044	0.000476181
rs1369512	2	198767132	0.36064	0.38938	0.039694	1.06373	ENSG00000144381.11_198364506_198364998	-0.179889	0.000481666
rs2564369	2	198141746	0.21341	0.23564	0.039718	1.08395	ENSG00000119041.6_197627756_197629409	0.177682	0.000566362
chr2:198031394:I	2	198031394	0.0086941	0.013487	0.040004	1.50814	ENSG00000065413.12_197865143_197865226	-0.201158	9.17e-05
chr2:198031394:I	2	198031394	0.0086941	0.013487	0.040004	1.50814	ENSG00000065413.12_197863631_197863776	-0.184081	0.000352244
rs11896578	2	197321392	0.13022	0.11095	0.040446	1.09321	ENSG00000065413.12_197872530_197872647	0.204421	7e-05
rs11896578	2	197321392	0.13022	0.11095	0.040446	1.09321	ENSG00000065413.12_197870418_197870634	0.191267	0.000202773
rs11896578	2	197321392	0.13022	0.11095	0.040446	1.09321	ENSG00000144395.12_197596757_197596876	-0.18412	0.000351224
rs11896578	2	197321392	0.13022	0.11095	0.040446	1.09321	ENSG00000065413.12_197859250_197860185	0.178803	0.00052172
rs11896578	2	197321392	0.13022	0.11095	0.040446	1.09321	ENSG00000065413.12_197873668_197873755	0.178182	0.000546024
rs11896578	2	197321392	0.13022	0.11095	0.040446	1.09321	ENSG00000065413.12_197863631_197863776	0.173733	0.00075321
rs11896578	2	197321392	0.13022	0.11095	0.040446	1.09321	ENSG00000065413.12_197863061_197863143	0.173683	0.000755914
rs6715936	2	198148570	0.21149	0.23645	0.041622	1.07348	ENSG00000144381.11_198364506_198364998	0.335808	2.81e-11
rs12471480	2	197457563	0.1606	0.14181	0.041706	1.09544	ENSG00000065413.12_197878235_197878436	-0.240609	2.6e-06
rs12471480	2	197457563	0.1606	0.14181	0.041706	1.09544	ENSG00000065413.12_197872530_197872647	-0.232368	5.78e-06
rs12471480	2	197457563	0.1606	0.14181	0.041706	1.09544	ENSG00000065413.12_197863061_197863143	-0.209373	4.6e-05
rs12471480	2	197457563	0.1606	0.14181	0.041706	1.09544	ENSG00000065413.12_197866477_197866564	-0.208482	4.97e-05
rs12471480	2	197457563	0.1606	0.14181	0.041706	1.09544	ENSG00000065413.12_197863631_197863776	-0.203409	7.61e-05
rs12471480	2	197457563	0.1606	0.14181	0.041706	1.09544	ENSG00000065413.12_197954674_197954756	-0.197822	0.00012036
rs12471480	2	197457563	0.1606	0.14181	0.041706	1.09544	ENSG00000065413.12_197865143_197865226	-0.197131	0.000127264
rs12471480	2	197457563	0.1606	0.14181	0.041706	1.09544	ENSG00000065413.12_197889920_197889991	-0.197008	0.000128532
rs12471480	2	197457563	0.1606	0.14181	0.041706	1.09544	ENSG00000065413.12_197873668_197873755	-0.194256	0.00016019
rs12471480	2	197457563	0.1606	0.14181	0.041706	1.09544	ENSG00000065413.12_197870418_197870634	-0.189787	0.000227565
rs12471480	2	197457563	0.1606	0.14181	0.041706	1.09544	ENSG00000065413.12_197858307_197858398	-0.182699	0.000390832
rs12616484	2	198151148	0.20874	0.23338	0.042391	1.07415	ENSG00000144381.11_198364506_198364998	0.335616	2.89e-11
rs1401093	2	198779839	0.36086	0.38924	0.042555	1.06362	ENSG00000144381.11_198364506_198364998	0.179518	0.000495001
rs13011918	2	198779083	0.36085	0.38921	0.042661	1.06363	ENSG00000144381.11_198364506_198364998	0.180651	0.000455248
rs788009	2	198231472	0.19855	0.22301	0.043749	1.07438	ENSG00000144381.11_198364506_198364998	0.387908	7.87e-15
rs7559008	2	197970654	0.015726	0.023685	0.043829	1.26747	ENSG00000065413.12_197872530_197872647	-0.268944	1.34e-07
rs7559008	2	197970654	0.015726	0.023685	0.043829	1.26747	ENSG00000065413.12_197870418_197870634	-0.256412	5.2e-07
rs7559008	2	197970654	0.015726	0.023685	0.043829	1.26747	ENSG00000065413.12_197953435_197953552	-0.238807	3.11e-06
rs7559008	2	197970654	0.015726	0.023685	0.043829	1.26747	ENSG00000065413.12_197866477_197866564	-0.233397	5.24e-06
rs7559008	2	197970654	0.015726	0.023685	0.043829	1.26747	ENSG00000065413.12_197865143_197865226	-0.230462	6.92e-06
rs7559008	2	197970654	0.015726	0.023685	0.043829	1.26747	ENSG00000065413.12_197946369_197946449	-0.218697	2.04e-05
rs7559008	2	197970654	0.015726	0.023685	0.043829	1.26747	ENSG00000065413.12_197863061_197863143	-0.192128	0.000189519
rs7559008	2	197970654	0.015726	0.023685	0.043829	1.26747	ENSG00000065413.12_197873668_197873755	-0.188036	0.000260578
rs7559008	2	197970654	0.015726	0.023685	0.043829	1.26747	ENSG00000065413.12_197863631_197863776	-0.177289	0.000582824
rs1401094	2	198779849	0.36057	0.38878	0.043885	1.06359	ENSG00000144381.11_198364506_198364998	0.178389	0.000537809
rs7571869	2	198841615	0.35082	0.37868	0.044109	1.0644	ENSG00000144381.11_198364506_198364998	-0.179136	0.000509134
rs2918627	2	197980702	0.015732	0.023662	0.044573	1.2674	ENSG00000065413.12_197872530_197872647	-0.270864	1.08e-07
rs2918627	2	197980702	0.015732	0.023662	0.044573	1.2674	ENSG00000065413.12_197870418_197870634	-0.257401	4.69e-07
rs2918627	2	197980702	0.015732	0.023662	0.044573	1.2674	ENSG00000065413.12_197953435_197953552	-0.238306	3.26e-06
rs2918627	2	197980702	0.015732	0.023662	0.044573	1.2674	ENSG00000065413.12_197866477_197866564	-0.232457	5.73e-06
rs2918627	2	197980702	0.015732	0.023662	0.044573	1.2674	ENSG00000065413.12_197865143_197865226	-0.229219	7.78e-06
rs2918627	2	197980702	0.015732	0.023662	0.044573	1.2674	ENSG00000065413.12_197946369_197946449	-0.219365	1.92e-05
rs2918627	2	197980702	0.015732	0.023662	0.044573	1.2674	ENSG00000065413.12_197863061_197863143	-0.192685	0.000181391
rs2918627	2	197980702	0.015732	0.023662	0.044573	1.2674	ENSG00000065413.12_197873668_197873755	-0.189935	0.00022496
rs2918627	2	197980702	0.015732	0.023662	0.044573	1.2674	ENSG00000065413.12_197863631_197863776	-0.177201	0.000586561
rs2697269	2	197978625	0.015732	0.023657	0.044676	1.26745	ENSG00000065413.12_197872530_197872647	-0.269244	1.3e-07
rs2697269	2	197978625	0.015732	0.023657	0.044676	1.26745	ENSG00000065413.12_197870418_197870634	-0.256652	5.07e-07
rs2697269	2	197978625	0.015732	0.023657	0.044676	1.26745	ENSG00000065413.12_197953435_197953552	-0.235814	4.16e-06
rs2697269	2	197978625	0.015732	0.023657	0.044676	1.26745	ENSG00000065413.12_197866477_197866564	-0.231988	5.99e-06
rs2697269	2	197978625	0.015732	0.023657	0.044676	1.26745	ENSG00000065413.12_197865143_197865226	-0.229787	7.38e-06
rs2697269	2	197978625	0.015732	0.023657	0.044676	1.26745	ENSG00000065413.12_197946369_197946449	-0.218815	2.02e-05
rs2697269	2	197978625	0.015732	0.023657	0.044676	1.26745	ENSG00000065413.12_197863061_197863143	-0.191803	0.00019443
rs2697269	2	197978625	0.015732	0.023657	0.044676	1.26745	ENSG00000065413.12_197873668_197873755	-0.187817	0.000265011
rs2697269	2	197978625	0.015732	0.023657	0.044676	1.26745	ENSG00000065413.12_197863631_197863776	-0.176702	0.000608221
rs4850816	2	198789765	0.36055	0.38862	0.045	1.06358	ENSG00000144381.11_198364506_198364998	0.1761	0.000635335
rs12995110	2	198789013	0.36055	0.38862	0.045001	1.06358	ENSG00000144381.11_198364506_198364998	0.175213	0.000677359
rs13412485	2	198768428	0.35815	0.38592	0.045164	1.06422	ENSG00000144381.11_198364506_198364998	-0.174922	0.00069168
rs1866664	2	198860428	0.35495	0.38263	0.046583	1.06407	ENSG00000144381.11_198364506_198364998	-0.177602	0.000569645
rs7563170	2	198839631	0.35084	0.3783	0.047165	1.06442	ENSG00000144381.11_198364506_198364998	-0.183496	0.000368116
rs10177758	2	198858917	0.35495	0.38243	0.048209	1.06405	ENSG00000144381.11_198364506_198364998	-0.175844	0.000647218
rs1518359	2	198847383	0.35282	0.38025	0.048351	1.06415	ENSG00000144381.11_198364506_198364998	-0.177202	0.000586493
rs10931797	2	198840793	0.35258	0.37998	0.048642	1.06413	ENSG00000144381.11_198364506_198364998	-0.179527	0.00049469
rs10931796	2	198840661	0.35258	0.37997	0.048672	1.06413	ENSG00000144381.11_198364506_198364998	-0.179112	0.00051004
rs938929	2	198780860	0.36118	0.38878	0.048844	1.06354	ENSG00000144381.11_198364506_198364998	0.174978	0.000688924
rs113945820	2	197973422	0.0037875	0.0080657	0.048852	1.61183	ENSG00000065413.12_197872530_197872647	0.171991	0.000852579
rs73051335	2	197970621	0.0037888	0.0080635	0.048973	1.61196	ENSG00000065413.12_197872530_197872647	0.170884	0.000921818
rs73051331	2	197970366	0.0037888	0.0080623	0.048982	1.61215	ENSG00000065413.12_197872530_197872647	0.170197	0.000967372
rs13394871	2	198846337	0.35208	0.37939	0.049023	1.06423	ENSG00000144381.11_198364506_198364998	-0.180321	0.000466531
rs11904247	2	198238424	0.49902	0.47319	0.04905	1.06719	ENSG00000144381.11_198364506_198364998	0.175474	0.000664738
rs111994794	2	197970086	0.0037908	0.0080611	0.049123	1.61212	ENSG00000065413.12_197872530_197872647	0.169982	0.000982075
chr2:199089167:I	2	199089167	0.11627	0.13358	0.049228	1.1047	ENSG00000144381.11_198364506_198364998	0.19813	0.000117397
rs7558182	2	197969671	0.0037934	0.0080581	0.049356	1.61217	ENSG00000065413.12_197872530_197872647	0.170157	0.000970132
rs7569330	2	197969633	0.0037934	0.0080576	0.049368	1.61222	ENSG00000065413.12_197872530_197872647	0.169932	0.000985512
rs10165218	2	197973373	0.011292	0.017352	0.049431	1.36457	ENSG00000065413.12_197870418_197870634	-0.199883	0.000101796
rs10165218	2	197973373	0.011292	0.017352	0.049431	1.36457	ENSG00000065413.12_197866477_197866564	-0.193661	0.000167924
rs10165218	2	197973373	0.011292	0.017352	0.049431	1.36457	ENSG00000065413.12_197953435_197953552	-0.188503	0.000251351
rs10165218	2	197973373	0.011292	0.017352	0.049431	1.36457	ENSG00000065413.12_197946369_197946449	-0.186735	0.000287942
rs10165218	2	197973373	0.011292	0.017352	0.049431	1.36457	ENSG00000065413.12_197872530_197872647	-0.185345	0.000320116
rs73051317	2	197968652	0.0038	0.0080444	0.049997	1.61326	ENSG00000065413.12_197872530_197872647	0.170329	0.000958476
rs244682	5	133427237	0.070813	0.097486	0.00092502	1.11981	ENSG00000081059.14_133479283_133479331	0.208141	5.11e-05
rs244682	5	133427237	0.070813	0.097486	0.00092502	1.11981	ENSG00000081059.14_133478684_133478791	0.190568	0.000214142
rs244682	5	133427237	0.070813	0.097486	0.00092502	1.11981	ENSG00000081059.14_133481892_133483920	0.185717	0.000311185
rs244682	5	133427237	0.070813	0.097486	0.00092502	1.11981	ENSG00000081059.14_133478412_133478574	0.184328	0.000345752
rs244684	5	133427110	0.070603	0.097195	0.00092619	1.12019	ENSG00000081059.14_133479283_133479331	0.208328	5.03e-05
rs244684	5	133427110	0.070603	0.097195	0.00092619	1.12019	ENSG00000081059.14_133478684_133478791	0.191129	0.000204961
rs244684	5	133427110	0.070603	0.097195	0.00092619	1.12019	ENSG00000081059.14_133481892_133483920	0.186294	0.000297804
rs244684	5	133427110	0.070603	0.097195	0.00092619	1.12019	ENSG00000081059.14_133478412_133478574	0.185142	0.000325082
rs2436323	5	133447061	0.070245	0.096409	0.001172	1.11962	ENSG00000081059.14_133479283_133479331	0.185992	0.000304729
rs2436323	5	133447061	0.070245	0.096409	0.001172	1.11962	ENSG00000081059.14_133478412_133478574	0.177997	0.000553445
rs2436323	5	133447061	0.070245	0.096409	0.001172	1.11962	ENSG00000081059.14_133481892_133483920	0.176666	0.000609805
rs2436323	5	133447061	0.070245	0.096409	0.001172	1.11962	ENSG00000081059.14_133478684_133478791	0.174657	0.000704986
rs244681	5	133427992	0.068931	0.094552	0.0014026	1.12016	ENSG00000081059.14_133479283_133479331	0.206187	6.03e-05
rs244681	5	133427992	0.068931	0.094552	0.0014026	1.12016	ENSG00000081059.14_133478684_133478791	0.188119	0.000258907
rs244681	5	133427992	0.068931	0.094552	0.0014026	1.12016	ENSG00000081059.14_133481892_133483920	0.184309	0.000346236
rs244681	5	133427992	0.068931	0.094552	0.0014026	1.12016	ENSG00000081059.14_133478412_133478574	0.182132	0.00040774
rs244692	5	133452535	0.068147	0.093074	0.0018314	1.12038	ENSG00000081059.14_133479283_133479331	0.174377	0.000719288
rs244657	5	133448850	0.067031	0.091648	0.0018394	1.12201	ENSG00000081059.14_133479283_133479331	0.188181	0.000257682
rs244657	5	133448850	0.067031	0.091648	0.0018394	1.12201	ENSG00000081059.14_133478412_133478574	0.177735	0.000564151
rs244657	5	133448850	0.067031	0.091648	0.0018394	1.12201	ENSG00000081059.14_133481892_133483920	0.177563	0.000571265
rs244657	5	133448850	0.067031	0.091648	0.0018394	1.12201	ENSG00000081059.14_133478684_133478791	0.172961	0.000795849
rs244679	5	133428463	0.068717	0.093599	0.0019089	1.12	ENSG00000081059.14_133479283_133479331	0.197901	0.000119596
rs244679	5	133428463	0.068717	0.093599	0.0019089	1.12	ENSG00000081059.14_133478684_133478791	0.179821	0.000484058
rs244679	5	133428463	0.068717	0.093599	0.0019089	1.12	ENSG00000081059.14_133481892_133483920	0.177376	0.000579133
rs244679	5	133428463	0.068717	0.093599	0.0019089	1.12	ENSG00000081059.14_133478412_133478574	0.174818	0.000696894
rs244947	5	133444567	0.072116	0.097362	0.0020167	1.11715	ENSG00000081059.14_133479283_133479331	0.178458	0.000535088
rs244947	5	133444567	0.072116	0.097362	0.0020167	1.11715	ENSG00000081059.14_133478412_133478574	0.176782	0.000604699
rs244947	5	133444567	0.072116	0.097362	0.0020167	1.11715	ENSG00000081059.14_133481892_133483920	0.174535	0.000711177
rs244947	5	133444567	0.072116	0.097362	0.0020167	1.11715	ENSG00000081059.14_133478684_133478791	0.171222	0.000900165
rs30504	5	133437019	0.15047	0.18373	0.002098	1.08535	ENSG00000081059.14_133481892_133483920	0.241549	2.37e-06
rs30504	5	133437019	0.15047	0.18373	0.002098	1.08535	ENSG00000081059.14_133479283_133479331	0.223274	1.35e-05
rs30504	5	133437019	0.15047	0.18373	0.002098	1.08535	ENSG00000081059.14_133478412_133478574	0.208572	4.93e-05
rs30504	5	133437019	0.15047	0.18373	0.002098	1.08535	ENSG00000081059.14_133478684_133478791	0.198865	0.000110606
rs30504	5	133437019	0.15047	0.18373	0.002098	1.08535	ENSG00000081059.14_133477876_133477995	0.189541	0.000231965
rs30504	5	133437019	0.15047	0.18373	0.002098	1.08535	ENSG00000081059.14_133474642_133474729	0.176367	0.000623188
rs244952	5	133446272	0.067764	0.092304	0.0021856	1.1201	ENSG00000081059.14_133479283_133479331	0.185136	0.000325231
rs244952	5	133446272	0.067764	0.092304	0.0021856	1.1201	ENSG00000081059.14_133478412_133478574	0.17684	0.000602144
rs244952	5	133446272	0.067764	0.092304	0.0021856	1.1201	ENSG00000081059.14_133481892_133483920	0.17647	0.000618531
rs244952	5	133446272	0.067764	0.092304	0.0021856	1.1201	ENSG00000081059.14_133478684_133478791	0.174076	0.000734992
rs244660	5	133434914	0.067763	0.092121	0.0023512	1.12007	ENSG00000081059.14_133479283_133479331	0.186843	0.000285565
rs244660	5	133434914	0.067763	0.092121	0.0023512	1.12007	ENSG00000081059.14_133478684_133478791	0.170612	0.000939655
rs244661	5	133437213	0.068638	0.09294	0.0024141	1.11999	ENSG00000081059.14_133479283_133479331	0.190757	0.000211015
rs244661	5	133437213	0.068638	0.09294	0.0024141	1.11999	ENSG00000081059.14_133478684_133478791	0.170149	0.000970623
rs244677	5	133431517	0.06778	0.091932	0.0025222	1.12023	ENSG00000081059.14_133479283_133479331	0.184634	0.00033783
rs244678	5	133431030	0.067783	0.09193	0.0025237	1.12024	ENSG00000081059.14_133479283_133479331	0.183848	0.000358502
rs30501	5	133438484	0.14487	0.17711	0.0026908	1.086	ENSG00000081059.14_133481892_133483920	0.246648	1.43e-06
rs30501	5	133438484	0.14487	0.17711	0.0026908	1.086	ENSG00000081059.14_133479283_133479331	0.225235	1.13e-05
rs30501	5	133438484	0.14487	0.17711	0.0026908	1.086	ENSG00000081059.14_133478412_133478574	0.216081	2.57e-05
rs30501	5	133438484	0.14487	0.17711	0.0026908	1.086	ENSG00000081059.14_133478684_133478791	0.2052	6.56e-05
rs30501	5	133438484	0.14487	0.17711	0.0026908	1.086	ENSG00000081059.14_133477876_133477995	0.195648	0.000143366
rs30501	5	133438484	0.14487	0.17711	0.0026908	1.086	ENSG00000081059.14_133474642_133474729	0.192119	0.000189652
rs30501	5	133438484	0.14487	0.17711	0.0026908	1.086	ENSG00000081059.14_133473750_133473855	0.180315	0.00046671
rs244659	5	133434292	0.145	0.17698	0.002862	1.08615	ENSG00000081059.14_133481892_133483920	0.240113	2.73e-06
rs244659	5	133434292	0.145	0.17698	0.002862	1.08615	ENSG00000081059.14_133479283_133479331	0.220347	1.76e-05
rs244659	5	133434292	0.145	0.17698	0.002862	1.08615	ENSG00000081059.14_133478412_133478574	0.203853	7.34e-05
rs244659	5	133434292	0.145	0.17698	0.002862	1.08615	ENSG00000081059.14_133478684_133478791	0.197159	0.000126984
rs244659	5	133434292	0.145	0.17698	0.002862	1.08615	ENSG00000081059.14_133477876_133477995	0.183705	0.000362378
rs244659	5	133434292	0.145	0.17698	0.002862	1.08615	ENSG00000081059.14_133474642_133474729	0.171632	0.000874488
rs42549	5	133434210	0.145	0.17697	0.0028653	1.08615	ENSG00000081059.14_133481892_133483920	0.240939	2.52e-06
rs42549	5	133434210	0.145	0.17697	0.0028653	1.08615	ENSG00000081059.14_133479283_133479331	0.221384	1.6e-05
rs42549	5	133434210	0.145	0.17697	0.0028653	1.08615	ENSG00000081059.14_133478412_133478574	0.205705	6.28e-05
rs42549	5	133434210	0.145	0.17697	0.0028653	1.08615	ENSG00000081059.14_133478684_133478791	0.198636	0.000112678
rs42549	5	133434210	0.145	0.17697	0.0028653	1.08615	ENSG00000081059.14_133477876_133477995	0.185662	0.000312497
rs42549	5	133434210	0.145	0.17697	0.0028653	1.08615	ENSG00000081059.14_133474642_133474729	0.17411	0.000733177
rs30500	5	133439876	0.14431	0.17605	0.0030642	1.08619	ENSG00000081059.14_133481892_133483920	0.24693	1.39e-06
rs30500	5	133439876	0.14431	0.17605	0.0030642	1.08619	ENSG00000081059.14_133479283_133479331	0.223833	1.28e-05
rs30500	5	133439876	0.14431	0.17605	0.0030642	1.08619	ENSG00000081059.14_133478412_133478574	0.215709	2.66e-05
rs30500	5	133439876	0.14431	0.17605	0.0030642	1.08619	ENSG00000081059.14_133478684_133478791	0.204051	7.22e-05
rs30500	5	133439876	0.14431	0.17605	0.0030642	1.08619	ENSG00000081059.14_133477876_133477995	0.195356	0.000146749
rs30500	5	133439876	0.14431	0.17605	0.0030642	1.08619	ENSG00000081059.14_133474642_133474729	0.190917	0.000208396
rs30500	5	133439876	0.14431	0.17605	0.0030642	1.08619	ENSG00000081059.14_133473750_133473855	0.179322	0.000502197
rs30500	5	133439876	0.14431	0.17605	0.0030642	1.08619	ENSG00000081059.14_133481432_133481876	0.16999	0.000981538
rs3776841	5	133514972	0.070395	0.094111	0.0033763	1.11827	ENSG00000081059.14_133479283_133479331	-0.201004	9.29e-05
rs3776841	5	133514972	0.070395	0.094111	0.0033763	1.11827	ENSG00000081059.14_133478684_133478791	-0.18685	0.000285404
rs3776841	5	133514972	0.070395	0.094111	0.0033763	1.11827	ENSG00000081059.14_133481892_133483920	-0.185976	0.00030512
rs3776841	5	133514972	0.070395	0.094111	0.0033763	1.11827	ENSG00000081059.14_133478412_133478574	-0.184932	0.000330301
rs3776841	5	133514972	0.070395	0.094111	0.0033763	1.11827	ENSG00000081059.14_133480488_133480560	-0.174152	0.000730973
rs244686	5	133423794	0.25636	0.29307	0.0035214	1.07169	ENSG00000113558.12_133492082_133494319	0.211356	3.88e-05
rs244686	5	133423794	0.25636	0.29307	0.0035214	1.07169	ENSG00000081059.14_133474642_133474729	0.190738	0.000211323
rs244686	5	133423794	0.25636	0.29307	0.0035214	1.07169	ENSG00000081059.14_133481892_133483920	0.186745	0.000287704
rs244686	5	133423794	0.25636	0.29307	0.0035214	1.07169	ENSG00000081059.14_133478412_133478574	0.18347	0.000368842
rs244686	5	133423794	0.25636	0.29307	0.0035214	1.07169	ENSG00000081059.14_133479283_133479331	0.181949	0.000413357
rs244686	5	133423794	0.25636	0.29307	0.0035214	1.07169	ENSG00000113558.12_133512305_133512729	0.180055	0.000475779
rs244686	5	133423794	0.25636	0.29307	0.0035214	1.07169	ENSG00000081059.14_133478684_133478791	0.169776	0.000996347
rs244688	5	133423495	0.25617	0.29206	0.0040741	1.07217	ENSG00000081059.14_133479283_133479331	0.225136	1.14e-05
rs244688	5	133423495	0.25617	0.29206	0.0040741	1.07217	ENSG00000081059.14_133481892_133483920	0.223369	1.34e-05
rs244688	5	133423495	0.25617	0.29206	0.0040741	1.07217	ENSG00000081059.14_133476487_133476579	0.222761	1.41e-05
rs244688	5	133423495	0.25617	0.29206	0.0040741	1.07217	ENSG00000113558.12_133492082_133494319	0.211875	3.71e-05
rs244688	5	133423495	0.25617	0.29206	0.0040741	1.07217	ENSG00000081059.14_133474642_133474729	0.211818	3.73e-05
rs244688	5	133423495	0.25617	0.29206	0.0040741	1.07217	ENSG00000081059.14_133478412_133478574	0.209104	4.71e-05
rs244688	5	133423495	0.25617	0.29206	0.0040741	1.07217	ENSG00000081059.14_133477876_133477995	0.208594	4.92e-05
rs244688	5	133423495	0.25617	0.29206	0.0040741	1.07217	ENSG00000113558.12_133512305_133512729	0.207242	5.52e-05
rs244688	5	133423495	0.25617	0.29206	0.0040741	1.07217	ENSG00000081059.14_133478684_133478791	0.207125	5.58e-05
rs244688	5	133423495	0.25617	0.29206	0.0040741	1.07217	ENSG00000081059.14_133473750_133473855	0.184006	0.000354261
rs244693	5	133455153	0.071053	0.09431	0.0043817	1.11706	ENSG00000081059.14_133479283_133479331	0.184066	0.000352642
rs244693	5	133455153	0.071053	0.09431	0.0043817	1.11706	ENSG00000081059.14_133478684_133478791	0.175271	0.000674509
rs244693	5	133455153	0.071053	0.09431	0.0043817	1.11706	ENSG00000081059.14_133478412_133478574	0.170076	0.000975668
rs2522051	5	131797578	0.3729	0.41099	0.0068212	1.06328	ENSG00000205089.3_132084039_132084167	0.172056	0.000848652
rs2522051	5	131797578	0.3729	0.41099	0.0068212	1.06328	ENSG00000205089.3_132086549_132086689	0.171903	0.000857899
rs2522051	5	131797578	0.3729	0.41099	0.0068212	1.06328	ENSG00000205089.3_132088558_132089856	0.171357	0.000891643
rs4705931	5	131588345	0.34403	0.38218	0.0070884	1.06296	ENSG00000205089.3_132084039_132084167	-0.187859	0.00026414
rs4705931	5	131588345	0.34403	0.38218	0.0070884	1.06296	ENSG00000205089.3_132088558_132089856	-0.179434	0.000498092
rs4705931	5	131588345	0.34403	0.38218	0.0070884	1.06296	ENSG00000205089.3_132086549_132086689	-0.177961	0.000554921
rs4705931	5	131588345	0.34403	0.38218	0.0070884	1.06296	ENSG00000205089.3_132085040_132085114	-0.177936	0.000555931
rs4705931	5	131588345	0.34403	0.38218	0.0070884	1.06296	ENSG00000205089.3_132087658_132087888	-0.173777	0.00075088
rs7736284	5	131588151	0.34405	0.38194	0.0074403	1.06299	ENSG00000205089.3_132084039_132084167	-0.187022	0.000281681
rs7736284	5	131588151	0.34405	0.38194	0.0074403	1.06299	ENSG00000205089.3_132088558_132089856	-0.17845	0.000535423
rs7736284	5	131588151	0.34405	0.38194	0.0074403	1.06299	ENSG00000205089.3_132085040_132085114	-0.176481	0.00061806
rs7736284	5	131588151	0.34405	0.38194	0.0074403	1.06299	ENSG00000205089.3_132086549_132086689	-0.176011	0.000639454
rs7736284	5	131588151	0.34405	0.38194	0.0074403	1.06299	ENSG00000205089.3_132087658_132087888	-0.172423	0.000826861
rs4705930	5	131587686	0.34436	0.3822	0.007566	1.06295	ENSG00000205089.3_132084039_132084167	-0.178526	0.000532436
rs2136186	5	131578265	0.34434	0.38205	0.0077646	1.06295	ENSG00000205089.3_132084039_132084167	-0.181385	0.000431104
rs4330455	5	131586349	0.3441	0.38173	0.0078477	1.06302	ENSG00000205089.3_132084039_132084167	-0.18637	0.000296066
rs4330455	5	131586349	0.3441	0.38173	0.0078477	1.06302	ENSG00000205089.3_132088558_132089856	-0.17835	0.000539363
rs4330455	5	131586349	0.3441	0.38173	0.0078477	1.06302	ENSG00000205089.3_132085040_132085114	-0.176935	0.000598019
rs4330455	5	131586349	0.3441	0.38173	0.0078477	1.06302	ENSG00000205089.3_132086549_132086689	-0.175802	0.000649153
rs4330455	5	131586349	0.3441	0.38173	0.0078477	1.06302	ENSG00000205089.3_132087658_132087888	-0.17402	0.000737936
rs2171247	5	131580234	0.34465	0.38234	0.0078563	1.0629	ENSG00000205089.3_132084039_132084167	-0.186958	0.000283054
rs2171247	5	131580234	0.34465	0.38234	0.0078563	1.0629	ENSG00000205089.3_132088558_132089856	-0.176404	0.000621487
rs2171247	5	131580234	0.34465	0.38234	0.0078563	1.0629	ENSG00000205089.3_132085040_132085114	-0.175882	0.000645419
rs2171247	5	131580234	0.34465	0.38234	0.0078563	1.0629	ENSG00000205089.3_132086549_132086689	-0.174885	0.000693541
rs2171247	5	131580234	0.34465	0.38234	0.0078563	1.0629	ENSG00000205089.3_132087658_132087888	-0.171627	0.000874785
rs6863548	5	131575920	0.34454	0.38221	0.0078627	1.06294	ENSG00000205089.3_132084039_132084167	-0.186588	0.000291177
rs6863548	5	131575920	0.34454	0.38221	0.0078627	1.06294	ENSG00000205089.3_132088558_132089856	-0.177643	0.000567958
rs6863548	5	131575920	0.34454	0.38221	0.0078627	1.06294	ENSG00000205089.3_132085040_132085114	-0.175736	0.000652278
rs6863548	5	131575920	0.34454	0.38221	0.0078627	1.06294	ENSG00000205089.3_132086549_132086689	-0.175163	0.000679793
rs6863548	5	131575920	0.34454	0.38221	0.0078627	1.06294	ENSG00000205089.3_132087658_132087888	-0.171799	0.000864235
rs2136187	5	131577894	0.34474	0.38241	0.0078925	1.06288	ENSG00000205089.3_132084039_132084167	-0.186361	0.000296275
rs2136187	5	131577894	0.34474	0.38241	0.0078925	1.06288	ENSG00000205089.3_132088558_132089856	-0.176588	0.000613247
rs2136187	5	131577894	0.34474	0.38241	0.0078925	1.06288	ENSG00000205089.3_132085040_132085114	-0.17565	0.000656355
rs2136187	5	131577894	0.34474	0.38241	0.0078925	1.06288	ENSG00000205089.3_132086549_132086689	-0.174782	0.000698664
rs2136187	5	131577894	0.34474	0.38241	0.0078925	1.06288	ENSG00000205089.3_132087658_132087888	-0.171438	0.000886562
rs1588263	5	131577158	0.34471	0.38238	0.0078949	1.0629	ENSG00000205089.3_132084039_132084167	-0.185922	0.000306369
rs1588263	5	131577158	0.34471	0.38238	0.0078949	1.0629	ENSG00000205089.3_132088558_132089856	-0.176023	0.000638907
rs1588263	5	131577158	0.34471	0.38238	0.0078949	1.0629	ENSG00000205089.3_132085040_132085114	-0.175188	0.000678556
rs1588263	5	131577158	0.34471	0.38238	0.0078949	1.0629	ENSG00000205089.3_132086549_132086689	-0.174295	0.000723521
rs1588263	5	131577158	0.34471	0.38238	0.0078949	1.0629	ENSG00000205089.3_132087658_132087888	-0.170942	0.000918097
rs162908	5	131578955	0.34474	0.38241	0.0079017	1.06288	ENSG00000205089.3_132084039_132084167	-0.187674	0.000267932
rs162908	5	131578955	0.34474	0.38241	0.0079017	1.06288	ENSG00000205089.3_132088558_132089856	-0.177207	0.000586292
rs162908	5	131578955	0.34474	0.38241	0.0079017	1.06288	ENSG00000205089.3_132085040_132085114	-0.176682	0.000609119
rs162908	5	131578955	0.34474	0.38241	0.0079017	1.06288	ENSG00000205089.3_132086549_132086689	-0.17532	0.000672126
rs162908	5	131578955	0.34474	0.38241	0.0079017	1.06288	ENSG00000205089.3_132087658_132087888	-0.17204	0.000849631
rs2136188	5	131577514	0.34474	0.38241	0.007903	1.06288	ENSG00000205089.3_132084039_132084167	-0.187138	0.000279195
rs2136188	5	131577514	0.34474	0.38241	0.007903	1.06288	ENSG00000205089.3_132088558_132089856	-0.176722	0.000607339
rs2136188	5	131577514	0.34474	0.38241	0.007903	1.06288	ENSG00000205089.3_132085040_132085114	-0.176136	0.000633694
rs2136188	5	131577514	0.34474	0.38241	0.007903	1.06288	ENSG00000205089.3_132086549_132086689	-0.175217	0.000677159
rs2136188	5	131577514	0.34474	0.38241	0.007903	1.06288	ENSG00000205089.3_132087658_132087888	-0.172067	0.000847974
rs6867282	5	131583120	0.34655	0.38421	0.0079074	1.0629	ENSG00000205089.3_132084039_132084167	-0.187522	0.000271087
rs6867282	5	131583120	0.34655	0.38421	0.0079074	1.0629	ENSG00000205089.3_132088558_132089856	-0.177845	0.00055965
rs6867282	5	131583120	0.34655	0.38421	0.0079074	1.0629	ENSG00000205089.3_132085040_132085114	-0.176617	0.000611973
rs6867282	5	131583120	0.34655	0.38421	0.0079074	1.0629	ENSG00000205089.3_132086549_132086689	-0.175379	0.000669299
rs6867282	5	131583120	0.34655	0.38421	0.0079074	1.0629	ENSG00000205089.3_132087658_132087888	-0.173173	0.000783928
rs11952099	5	131576772	0.34468	0.38234	0.0079089	1.06291	ENSG00000205089.3_132084039_132084167	-0.187544	0.000270614
rs11952099	5	131576772	0.34468	0.38234	0.0079089	1.06291	ENSG00000205089.3_132088558_132089856	-0.177708	0.000565292
rs11952099	5	131576772	0.34468	0.38234	0.0079089	1.06291	ENSG00000205089.3_132085040_132085114	-0.176485	0.000617869
rs11952099	5	131576772	0.34468	0.38234	0.0079089	1.06291	ENSG00000205089.3_132086549_132086689	-0.176088	0.000635885
rs11952099	5	131576772	0.34468	0.38234	0.0079089	1.06291	ENSG00000205089.3_132087658_132087888	-0.17272	0.000809576
rs28472559	5	131581611	0.34463	0.38228	0.0079203	1.0629	ENSG00000205089.3_132084039_132084167	-0.187754	0.000266281
rs28472559	5	131581611	0.34463	0.38228	0.0079203	1.0629	ENSG00000205089.3_132088558_132089856	-0.177503	0.000573792
rs28472559	5	131581611	0.34463	0.38228	0.0079203	1.0629	ENSG00000205089.3_132085040_132085114	-0.17651	0.000616752
rs28472559	5	131581611	0.34463	0.38228	0.0079203	1.0629	ENSG00000205089.3_132086549_132086689	-0.175837	0.000647559
rs28472559	5	131581611	0.34463	0.38228	0.0079203	1.0629	ENSG00000205089.3_132087658_132087888	-0.17249	0.000822942
rs6871350	5	131580220	0.34465	0.38229	0.0079391	1.06289	ENSG00000205089.3_132084039_132084167	-0.186754	0.000287516
rs6871350	5	131580220	0.34465	0.38229	0.0079391	1.06289	ENSG00000205089.3_132088558_132089856	-0.176693	0.000608632
rs6871350	5	131580220	0.34465	0.38229	0.0079391	1.06289	ENSG00000205089.3_132085040_132085114	-0.175885	0.00064529
rs6871350	5	131580220	0.34465	0.38229	0.0079391	1.06289	ENSG00000205089.3_132086549_132086689	-0.175029	0.000686375
rs6871350	5	131580220	0.34465	0.38229	0.0079391	1.06289	ENSG00000205089.3_132087658_132087888	-0.171751	0.000867128
rs6890009	5	131580033	0.34465	0.38229	0.0079409	1.06289	ENSG00000205089.3_132084039_132084167	-0.187119	0.000279591
rs6890009	5	131580033	0.34465	0.38229	0.0079409	1.06289	ENSG00000205089.3_132088558_132089856	-0.176939	0.00059783
rs6890009	5	131580033	0.34465	0.38229	0.0079409	1.06289	ENSG00000205089.3_132085040_132085114	-0.176259	0.000628074
rs6890009	5	131580033	0.34465	0.38229	0.0079409	1.06289	ENSG00000205089.3_132086549_132086689	-0.175352	0.0006706
rs6890009	5	131580033	0.34465	0.38229	0.0079409	1.06289	ENSG00000205089.3_132087658_132087888	-0.171818	0.000863054
rs184601463	5	132105819	0.050981	0.037445	0.0079821	1.17307	ENSG00000113522.9_131951695_131951822	-0.219067	1.97e-05
rs184601463	5	132105819	0.050981	0.037445	0.0079821	1.17307	ENSG00000113522.9_131944809_131944901	-0.21006	4.34e-05
rs184601463	5	132105819	0.050981	0.037445	0.0079821	1.17307	ENSG00000113522.9_131944975_131945088	-0.198159	0.000117123
rs184601463	5	132105819	0.050981	0.037445	0.0079821	1.17307	ENSG00000113522.9_131953762_131953986	-0.190286	0.000218899
rs184601463	5	132105819	0.050981	0.037445	0.0079821	1.17307	ENSG00000113522.9_131944307_131944417	-0.190014	0.000223598
rs4705929	5	131584178	0.34504	0.38232	0.0085325	1.06292	ENSG00000205089.3_132084039_132084167	-0.186307	0.000297513
rs4705929	5	131584178	0.34504	0.38232	0.0085325	1.06292	ENSG00000205089.3_132088558_132089856	-0.17616	0.000632597
rs4705929	5	131584178	0.34504	0.38232	0.0085325	1.06292	ENSG00000205089.3_132085040_132085114	-0.175463	0.000665261
rs4705929	5	131584178	0.34504	0.38232	0.0085325	1.06292	ENSG00000205089.3_132086549_132086689	-0.174436	0.000716271
rs4705929	5	131584178	0.34504	0.38232	0.0085325	1.06292	ENSG00000205089.3_132087658_132087888	-0.171592	0.000876939
rs74763538	5	132891770	0.084079	0.064813	0.0089427	1.11879	ENSG00000198944.4_132149033_132152488	0.175773	0.000650553
rs244687	5	133423616	0.24905	0.28116	0.0092438	1.07304	ENSG00000081059.14_133479283_133479331	0.238569	3.18e-06
rs244687	5	133423616	0.24905	0.28116	0.0092438	1.07304	ENSG00000081059.14_133481892_133483920	0.235789	4.17e-06
rs244687	5	133423616	0.24905	0.28116	0.0092438	1.07304	ENSG00000081059.14_133476487_133476579	0.224066	1.25e-05
rs244687	5	133423616	0.24905	0.28116	0.0092438	1.07304	ENSG00000081059.14_133478412_133478574	0.223464	1.33e-05
rs244687	5	133423616	0.24905	0.28116	0.0092438	1.07304	ENSG00000081059.14_133474642_133474729	0.221825	1.54e-05
rs244687	5	133423616	0.24905	0.28116	0.0092438	1.07304	ENSG00000081059.14_133478684_133478791	0.219992	1.81e-05
rs244687	5	133423616	0.24905	0.28116	0.0092438	1.07304	ENSG00000113558.12_133492082_133494319	0.217552	2.26e-05
rs244687	5	133423616	0.24905	0.28116	0.0092438	1.07304	ENSG00000081059.14_133477876_133477995	0.208643	4.9e-05
rs244687	5	133423616	0.24905	0.28116	0.0092438	1.07304	ENSG00000113558.12_133512305_133512729	0.207321	5.48e-05
rs244687	5	133423616	0.24905	0.28116	0.0092438	1.07304	ENSG00000081059.14_133473750_133473855	0.193402	0.000171405
rs2285673	5	131755969	0.37788	0.34169	0.0092471	1.06311	ENSG00000170606.8_132435237_132435344	-0.171111	0.00090722
rs1966711	5	132665524	0.0011086	0.0021608	0.0098947	38.0271	ENSG00000164402.9_132086509_132087873	0.173553	0.000762942
rs2097731	5	131754699	0.378	0.34211	0.0099078	1.06307	ENSG00000170606.8_132435237_132435344	-0.175027	0.000686476
rs2079054	5	131754462	0.37799	0.34212	0.0099596	1.06306	ENSG00000170606.8_132435237_132435344	-0.177095	0.00059111
rs2869177	5	133225626	0.26583	0.29919	0.010076	1.06952	ENSG00000237190.3_133737778_133738617	-0.18493	0.000330351
rs192167	5	133439635	0.49421	0.45964	0.010115	1.06576	ENSG00000081059.14_133481892_133483920	0.257342	4.71e-07
rs192167	5	133439635	0.49421	0.45964	0.010115	1.06576	ENSG00000081059.14_133478412_133478574	0.238317	3.26e-06
rs192167	5	133439635	0.49421	0.45964	0.010115	1.06576	ENSG00000081059.14_133478684_133478791	0.233365	5.26e-06
rs192167	5	133439635	0.49421	0.45964	0.010115	1.06576	ENSG00000081059.14_133477876_133477995	0.230035	7.21e-06
rs192167	5	133439635	0.49421	0.45964	0.010115	1.06576	ENSG00000081059.14_133479283_133479331	0.22558	1.09e-05
rs192167	5	133439635	0.49421	0.45964	0.010115	1.06576	ENSG00000081059.14_133474642_133474729	0.225222	1.13e-05
rs192167	5	133439635	0.49421	0.45964	0.010115	1.06576	ENSG00000081059.14_133473750_133473855	0.214963	2.84e-05
rs192167	5	133439635	0.49421	0.45964	0.010115	1.06576	ENSG00000081059.14_133476487_133476579	0.202462	8.24e-05
rs2452857	5	133227257	0.26646	0.29999	0.010347	1.06891	ENSG00000237190.3_133737778_133738617	-0.176624	0.000611672
rs334902	5	131586559	0.34092	0.37698	0.010504	1.06327	ENSG00000205089.3_132084039_132084167	-0.186295	0.000297786
rs334902	5	131586559	0.34092	0.37698	0.010504	1.06327	ENSG00000205089.3_132085040_132085114	-0.176324	0.000625133
rs334902	5	131586559	0.34092	0.37698	0.010504	1.06327	ENSG00000205089.3_132088558_132089856	-0.176131	0.000633902
rs334902	5	131586559	0.34092	0.37698	0.010504	1.06327	ENSG00000205089.3_132086549_132086689	-0.174623	0.000706703
rs334902	5	131586559	0.34092	0.37698	0.010504	1.06327	ENSG00000205089.3_132087658_132087888	-0.16981	0.000993954
rs3763112	5	131586480	0.34088	0.37684	0.0107	1.06328	ENSG00000205089.3_132084039_132084167	-0.189287	0.000236578
rs3763112	5	131586480	0.34088	0.37684	0.0107	1.06328	ENSG00000205089.3_132088558_132089856	-0.179783	0.000485445
rs3763112	5	131586480	0.34088	0.37684	0.0107	1.06328	ENSG00000205089.3_132085040_132085114	-0.179213	0.000506265
rs3763112	5	131586480	0.34088	0.37684	0.0107	1.06328	ENSG00000205089.3_132086549_132086689	-0.177922	0.000556492
rs3763112	5	131586480	0.34088	0.37684	0.0107	1.06328	ENSG00000205089.3_132087658_132087888	-0.173011	0.000793014
rs112300250	5	131583292	0.34913	0.38528	0.010728	1.06288	ENSG00000205089.3_132084039_132084167	-0.186057	0.000303228
rs112300250	5	131583292	0.34913	0.38528	0.010728	1.06288	ENSG00000205089.3_132085040_132085114	-0.17446	0.000715033
rs112300250	5	131583292	0.34913	0.38528	0.010728	1.06288	ENSG00000205089.3_132088558_132089856	-0.172963	0.000795713
rs112300250	5	131583292	0.34913	0.38528	0.010728	1.06288	ENSG00000205089.3_132087658_132087888	-0.17068	0.000935138
rs112300250	5	131583292	0.34913	0.38528	0.010728	1.06288	ENSG00000205089.3_132086549_132086689	-0.170077	0.000975534
rs4705927	5	131578608	0.33975	0.3757	0.010753	1.06328	ENSG00000205089.3_132084039_132084167	-0.181141	0.000438985
rs4705927	5	131578608	0.33975	0.3757	0.010753	1.06328	ENSG00000205089.3_132088558_132089856	-0.170025	0.000979101
rs4705927	5	131578608	0.33975	0.3757	0.010753	1.06328	ENSG00000205089.3_132085040_132085114	-0.169822	0.000993134
rs10071051	5	131752620	0.37697	0.34222	0.012574	1.06302	ENSG00000170606.8_132435237_132435344	-0.180337	0.000465965
rs244685	5	133423890	0.23094	0.26167	0.012805	1.07303	ENSG00000081059.14_133479283_133479331	0.231979	6e-06
rs244685	5	133423890	0.23094	0.26167	0.012805	1.07303	ENSG00000081059.14_133474642_133474729	0.230495	6.9e-06
rs244685	5	133423890	0.23094	0.26167	0.012805	1.07303	ENSG00000081059.14_133481892_133483920	0.227993	8.73e-06
rs244685	5	133423890	0.23094	0.26167	0.012805	1.07303	ENSG00000081059.14_133478412_133478574	0.221639	1.56e-05
rs244685	5	133423890	0.23094	0.26167	0.012805	1.07303	ENSG00000081059.14_133476487_133476579	0.220461	1.74e-05
rs244685	5	133423890	0.23094	0.26167	0.012805	1.07303	ENSG00000081059.14_133477876_133477995	0.216363	2.51e-05
rs244685	5	133423890	0.23094	0.26167	0.012805	1.07303	ENSG00000081059.14_133478684_133478791	0.212938	3.39e-05
rs244685	5	133423890	0.23094	0.26167	0.012805	1.07303	ENSG00000113558.12_133492082_133494319	0.211017	4e-05
rs244685	5	133423890	0.23094	0.26167	0.012805	1.07303	ENSG00000081059.14_133473750_133473855	0.199758	0.000102842
rs244685	5	133423890	0.23094	0.26167	0.012805	1.07303	ENSG00000113558.12_133512305_133512729	0.190589	0.000213792
rs17689550	5	131723065	0.24663	0.21741	0.013832	1.0738	ENSG00000113522.9_131940498_131940691	-0.176771	0.000605196
rs244689	5	133422816	0.22961	0.25985	0.014642	1.07272	ENSG00000081059.14_133479283_133479331	0.22654	9.99e-06
rs244689	5	133422816	0.22961	0.25985	0.014642	1.07272	ENSG00000081059.14_133474642_133474729	0.22486	1.17e-05
rs244689	5	133422816	0.22961	0.25985	0.014642	1.07272	ENSG00000081059.14_133481892_133483920	0.223754	1.29e-05
rs244689	5	133422816	0.22961	0.25985	0.014642	1.07272	ENSG00000081059.14_133478412_133478574	0.218697	2.04e-05
rs244689	5	133422816	0.22961	0.25985	0.014642	1.07272	ENSG00000081059.14_133476487_133476579	0.214797	2.88e-05
rs244689	5	133422816	0.22961	0.25985	0.014642	1.07272	ENSG00000081059.14_133477876_133477995	0.212934	3.39e-05
rs244689	5	133422816	0.22961	0.25985	0.014642	1.07272	ENSG00000081059.14_133478684_133478791	0.208787	4.84e-05
rs244689	5	133422816	0.22961	0.25985	0.014642	1.07272	ENSG00000113558.12_133492082_133494319	0.19847	0.000114206
rs244689	5	133422816	0.22961	0.25985	0.014642	1.07272	ENSG00000081059.14_133473750_133473855	0.193542	0.000169528
rs244689	5	133422816	0.22961	0.25985	0.014642	1.07272	ENSG00000113558.12_133512305_133512729	0.1891	0.000240031
rs6860806	5	131640536	0.37068	0.40519	0.014808	1.06285	ENSG00000205089.3_132084039_132084167	-0.17333	0.000775209
rs9885532	5	132302819	0.20853	0.23332	0.016355	1.08832	ENSG00000131437.9_132038250_132038360	0.196509	0.000133801
rs9885532	5	132302819	0.20853	0.23332	0.016355	1.08832	ENSG00000131437.9_132062046_132062190	0.187708	0.000267224
rs9885532	5	132302819	0.20853	0.23332	0.016355	1.08832	ENSG00000131437.9_132034863_132034987	0.182932	0.000384058
rs9885532	5	132302819	0.20853	0.23332	0.016355	1.08832	ENSG00000164402.9_132096825_132096957	0.182232	0.000404709
rs9885532	5	132302819	0.20853	0.23332	0.016355	1.08832	ENSG00000131437.9_132038577_132038757	0.17516	0.000679934
rs1045020	5	131730011	0.25553	0.22676	0.017838	1.07212	ENSG00000113522.9_131940498_131940691	-0.184428	0.000343139
rs1045020	5	131730011	0.25553	0.22676	0.017838	1.07212	ENSG00000170606.8_132435237_132435344	-0.177003	0.000595051
rs244675	5	133420845	0.33681	0.36605	0.017982	1.07235	ENSG00000081059.14_133479283_133479331	0.223373	1.34e-05
rs244675	5	133420845	0.33681	0.36605	0.017982	1.07235	ENSG00000113558.12_133512305_133512729	0.222802	1.41e-05
rs244675	5	133420845	0.33681	0.36605	0.017982	1.07235	ENSG00000081059.14_133474642_133474729	0.221355	1.61e-05
rs244675	5	133420845	0.33681	0.36605	0.017982	1.07235	ENSG00000081059.14_133478412_133478574	0.21951	1.9e-05
rs244675	5	133420845	0.33681	0.36605	0.017982	1.07235	ENSG00000081059.14_133478684_133478791	0.208438	4.99e-05
rs244675	5	133420845	0.33681	0.36605	0.017982	1.07235	ENSG00000081059.14_133481892_133483920	0.203801	7.37e-05
rs244675	5	133420845	0.33681	0.36605	0.017982	1.07235	ENSG00000081059.14_133477876_133477995	0.200684	9.53e-05
rs244675	5	133420845	0.33681	0.36605	0.017982	1.07235	ENSG00000081059.14_133476487_133476579	0.199826	0.000102274
rs244675	5	133420845	0.33681	0.36605	0.017982	1.07235	ENSG00000081059.14_133473750_133473855	0.196116	0.000138082
rs244675	5	133420845	0.33681	0.36605	0.017982	1.07235	ENSG00000113558.12_133492082_133494319	0.169935	0.00098529
rs700701	5	132862203	0.12513	0.10354	0.019079	1.09505	ENSG00000164404.4_132196873_132198248	0.187709	0.00026721
rs244672	5	133419283	0.23067	0.25923	0.019913	1.07338	ENSG00000081059.14_133479283_133479331	0.231871	6.06e-06
rs244672	5	133419283	0.23067	0.25923	0.019913	1.07338	ENSG00000081059.14_133474642_133474729	0.231864	6.06e-06
rs244672	5	133419283	0.23067	0.25923	0.019913	1.07338	ENSG00000081059.14_133481892_133483920	0.227728	8.95e-06
rs244672	5	133419283	0.23067	0.25923	0.019913	1.07338	ENSG00000081059.14_133478412_133478574	0.222189	1.49e-05
rs244672	5	133419283	0.23067	0.25923	0.019913	1.07338	ENSG00000081059.14_133476487_133476579	0.219831	1.84e-05
rs244672	5	133419283	0.23067	0.25923	0.019913	1.07338	ENSG00000081059.14_133477876_133477995	0.217394	2.29e-05
rs244672	5	133419283	0.23067	0.25923	0.019913	1.07338	ENSG00000081059.14_133478684_133478791	0.212964	3.38e-05
rs244672	5	133419283	0.23067	0.25923	0.019913	1.07338	ENSG00000113558.12_133492082_133494319	0.21146	3.85e-05
rs244672	5	133419283	0.23067	0.25923	0.019913	1.07338	ENSG00000081059.14_133473750_133473855	0.200096	0.000100041
rs244672	5	133419283	0.23067	0.25923	0.019913	1.07338	ENSG00000113558.12_133512305_133512729	0.193556	0.000169328
rs244670	5	133418739	0.23067	0.2592	0.020067	1.07338	ENSG00000081059.14_133479283_133479331	0.232758	5.57e-06
rs244670	5	133418739	0.23067	0.2592	0.020067	1.07338	ENSG00000081059.14_133474642_133474729	0.230721	6.76e-06
rs244670	5	133418739	0.23067	0.2592	0.020067	1.07338	ENSG00000081059.14_133481892_133483920	0.229062	7.9e-06
rs244670	5	133418739	0.23067	0.2592	0.020067	1.07338	ENSG00000081059.14_133478412_133478574	0.222944	1.39e-05
rs244670	5	133418739	0.23067	0.2592	0.020067	1.07338	ENSG00000081059.14_133476487_133476579	0.21781	2.21e-05
rs244670	5	133418739	0.23067	0.2592	0.020067	1.07338	ENSG00000081059.14_133477876_133477995	0.217219	2.32e-05
rs244670	5	133418739	0.23067	0.2592	0.020067	1.07338	ENSG00000081059.14_133478684_133478791	0.213628	3.19e-05
rs244670	5	133418739	0.23067	0.2592	0.020067	1.07338	ENSG00000113558.12_133492082_133494319	0.211581	3.81e-05
rs244670	5	133418739	0.23067	0.2592	0.020067	1.07338	ENSG00000081059.14_133473750_133473855	0.199812	0.000102394
rs244670	5	133418739	0.23067	0.2592	0.020067	1.07338	ENSG00000113558.12_133512305_133512729	0.194764	0.000153847
rs244673	5	133420643	0.23074	0.25923	0.020323	1.07333	ENSG00000081059.14_133479283_133479331	0.232164	5.89e-06
rs244673	5	133420643	0.23074	0.25923	0.020323	1.07333	ENSG00000081059.14_133474642_133474729	0.230775	6.72e-06
rs244673	5	133420643	0.23074	0.25923	0.020323	1.07333	ENSG00000081059.14_133481892_133483920	0.226947	9.62e-06
rs244673	5	133420643	0.23074	0.25923	0.020323	1.07333	ENSG00000081059.14_133478412_133478574	0.220693	1.7e-05
rs244673	5	133420643	0.23074	0.25923	0.020323	1.07333	ENSG00000081059.14_133476487_133476579	0.219441	1.91e-05
rs244673	5	133420643	0.23074	0.25923	0.020323	1.07333	ENSG00000081059.14_133477876_133477995	0.215875	2.62e-05
rs244673	5	133420643	0.23074	0.25923	0.020323	1.07333	ENSG00000081059.14_133478684_133478791	0.212937	3.39e-05
rs244673	5	133420643	0.23074	0.25923	0.020323	1.07333	ENSG00000113558.12_133492082_133494319	0.211107	3.97e-05
rs244673	5	133420643	0.23074	0.25923	0.020323	1.07333	ENSG00000081059.14_133473750_133473855	0.199508	0.000104963
rs244673	5	133420643	0.23074	0.25923	0.020323	1.07333	ENSG00000113558.12_133512305_133512729	0.194046	0.000162877
rs244671	5	133418941	0.23055	0.25896	0.020596	1.07337	ENSG00000081059.14_133479283_133479331	0.233325	5.28e-06
rs244671	5	133418941	0.23055	0.25896	0.020596	1.07337	ENSG00000081059.14_133474642_133474729	0.232767	5.57e-06
rs244671	5	133418941	0.23055	0.25896	0.020596	1.07337	ENSG00000081059.14_133481892_133483920	0.228539	8.29e-06
rs244671	5	133418941	0.23055	0.25896	0.020596	1.07337	ENSG00000081059.14_133478412_133478574	0.224189	1.24e-05
rs244671	5	133418941	0.23055	0.25896	0.020596	1.07337	ENSG00000081059.14_133476487_133476579	0.221171	1.63e-05
rs244671	5	133418941	0.23055	0.25896	0.020596	1.07337	ENSG00000081059.14_133477876_133477995	0.220531	1.73e-05
rs244671	5	133418941	0.23055	0.25896	0.020596	1.07337	ENSG00000081059.14_133478684_133478791	0.213684	3.17e-05
rs244671	5	133418941	0.23055	0.25896	0.020596	1.07337	ENSG00000113558.12_133492082_133494319	0.211627	3.79e-05
rs244671	5	133418941	0.23055	0.25896	0.020596	1.07337	ENSG00000081059.14_133473750_133473855	0.20042	9.74e-05
rs244671	5	133418941	0.23055	0.25896	0.020596	1.07337	ENSG00000113558.12_133512305_133512729	0.195567	0.000144289
rs10055182	5	133158450	0.27537	0.24597	0.020663	1.06915	ENSG00000155329.7_132358533_132358598	-0.170563	0.0009429
rs3776842	5	133343150	0.40301	0.37051	0.020931	1.0626	ENSG00000237190.3_133737778_133738617	0.17672	0.000607435
rs30496	5	133442879	0.087303	0.10658	0.020932	1.11227	ENSG00000081059.14_133481892_133483920	0.213982	3.09e-05
rs30496	5	133442879	0.087303	0.10658	0.020932	1.11227	ENSG00000081059.14_133479283_133479331	0.201952	8.59e-05
rs30496	5	133442879	0.087303	0.10658	0.020932	1.11227	ENSG00000081059.14_133474642_133474729	0.188755	0.000246521
rs30496	5	133442879	0.087303	0.10658	0.020932	1.11227	ENSG00000081059.14_133478412_133478574	0.182096	0.000408841
rs30496	5	133442879	0.087303	0.10658	0.020932	1.11227	ENSG00000081059.14_133478684_133478791	0.177301	0.000582301
rs30496	5	133442879	0.087303	0.10658	0.020932	1.11227	ENSG00000081059.14_133477876_133477995	0.170293	0.000960883
rs10062174	5	133346929	0.39549	0.3631	0.021634	1.06242	ENSG00000237190.3_133737778_133738617	0.176207	0.000630419
rs244690	5	133421744	0.22981	0.25792	0.022196	1.07322	ENSG00000081059.14_133479283_133479331	0.229154	7.83e-06
rs244690	5	133421744	0.22981	0.25792	0.022196	1.07322	ENSG00000081059.14_133481892_133483920	0.225693	1.08e-05
rs244690	5	133421744	0.22981	0.25792	0.022196	1.07322	ENSG00000081059.14_133474642_133474729	0.225342	1.12e-05
rs244690	5	133421744	0.22981	0.25792	0.022196	1.07322	ENSG00000081059.14_133476487_133476579	0.217025	2.37e-05
rs244690	5	133421744	0.22981	0.25792	0.022196	1.07322	ENSG00000081059.14_133478412_133478574	0.216036	2.58e-05
rs244690	5	133421744	0.22981	0.25792	0.022196	1.07322	ENSG00000113558.12_133492082_133494319	0.213701	3.17e-05
rs244690	5	133421744	0.22981	0.25792	0.022196	1.07322	ENSG00000081059.14_133477876_133477995	0.213651	3.18e-05
rs244690	5	133421744	0.22981	0.25792	0.022196	1.07322	ENSG00000081059.14_133478684_133478791	0.211014	4e-05
rs244690	5	133421744	0.22981	0.25792	0.022196	1.07322	ENSG00000113558.12_133512305_133512729	0.193428	0.000171053
rs244690	5	133421744	0.22981	0.25792	0.022196	1.07322	ENSG00000081059.14_133473750_133473855	0.192768	0.000180213
rs10036803	5	133508821	0	0.00037923	0.023247	2.96e+277	ENSG00000081059.14_133478412_133478574	0.170488	0.000947852
rs10078111	5	133183870	0.0079217	0.015144	0.023846	1.36513	ENSG00000155329.7_132358533_132358598	0.191959	0.000192061
rs10078111	5	133183870	0.0079217	0.015144	0.023846	1.36513	ENSG00000155329.7_132362189_132362296	0.186724	0.000288174
rs244683	5	133427149	0.50075	0.47036	0.023899	1.06569	ENSG00000081059.14_133481892_133483920	0.248909	1.13e-06
rs244683	5	133427149	0.50075	0.47036	0.023899	1.06569	ENSG00000081059.14_133478412_133478574	0.241657	2.35e-06
rs244683	5	133427149	0.50075	0.47036	0.023899	1.06569	ENSG00000081059.14_133478684_133478791	0.228889	8.03e-06
rs244683	5	133427149	0.50075	0.47036	0.023899	1.06569	ENSG00000081059.14_133477876_133477995	0.225712	1.08e-05
rs244683	5	133427149	0.50075	0.47036	0.023899	1.06569	ENSG00000081059.14_133479283_133479331	0.222906	1.39e-05
rs244683	5	133427149	0.50075	0.47036	0.023899	1.06569	ENSG00000081059.14_133474642_133474729	0.22058	1.72e-05
rs244683	5	133427149	0.50075	0.47036	0.023899	1.06569	ENSG00000081059.14_133473750_133473855	0.215689	2.66e-05
rs244683	5	133427149	0.50075	0.47036	0.023899	1.06569	ENSG00000081059.14_133476487_133476579	0.199132	0.000108228
rs244674	5	133420798	0.24239	0.26979	0.024176	1.07393	ENSG00000081059.14_133479283_133479331	0.255011	6.03e-07
rs244674	5	133420798	0.24239	0.26979	0.024176	1.07393	ENSG00000081059.14_133474642_133474729	0.252048	8.2e-07
rs244674	5	133420798	0.24239	0.26979	0.024176	1.07393	ENSG00000081059.14_133481892_133483920	0.239755	2.83e-06
rs244674	5	133420798	0.24239	0.26979	0.024176	1.07393	ENSG00000081059.14_133477876_133477995	0.238433	3.22e-06
rs244674	5	133420798	0.24239	0.26979	0.024176	1.07393	ENSG00000081059.14_133476487_133476579	0.238284	3.27e-06
rs244674	5	133420798	0.24239	0.26979	0.024176	1.07393	ENSG00000081059.14_133478684_133478791	0.233946	4.97e-06
rs244674	5	133420798	0.24239	0.26979	0.024176	1.07393	ENSG00000081059.14_133478412_133478574	0.232057	5.95e-06
rs244674	5	133420798	0.24239	0.26979	0.024176	1.07393	ENSG00000113558.12_133492082_133494319	0.225822	1.07e-05
rs244674	5	133420798	0.24239	0.26979	0.024176	1.07393	ENSG00000081059.14_133473750_133473855	0.220149	1.79e-05
rs244674	5	133420798	0.24239	0.26979	0.024176	1.07393	ENSG00000113558.12_133512305_133512729	0.215418	2.73e-05
rs77487003	5	132568744	0.1031	0.12301	0.024463	1.10505	ENSG00000205089.3_132083137_132083616	-0.17901	0.000513872
rs77487003	5	132568744	0.1031	0.12301	0.024463	1.10505	ENSG00000131437.9_132046651_132046750	-0.171495	0.000882953
rs10793821	5	133836209	0.41968	0.38738	0.024537	1.06134	ENSG00000213585.6_133340586_133340824	-0.17444	0.000716045
rs77915493	5	132568984	0.1031	0.123	0.024557	1.10503	ENSG00000205089.3_132083137_132083616	-0.17901	0.000513872
rs77915493	5	132568984	0.1031	0.123	0.024557	1.10503	ENSG00000131437.9_132046651_132046750	-0.171495	0.000882953
rs10056436	5	133363312	0.4218	0.38975	0.024874	1.06165	ENSG00000237190.3_133737778_133738617	0.180842	0.000448837
rs7723793	5	133348190	0.39178	0.36053	0.026475	1.06249	ENSG00000237190.3_133737778_133738617	0.172343	0.000831573
rs4705855	5	131735646	0.26502	0.23764	0.027805	1.07041	ENSG00000113522.9_131940498_131940691	-0.186132	0.000301507
rs4705855	5	131735646	0.26502	0.23764	0.027805	1.07041	ENSG00000170606.8_132435237_132435344	-0.170393	0.000954174
rs273909	5	131667353	0.23724	0.2112	0.028031	1.07395	ENSG00000113522.9_131940498_131940691	-0.193032	0.000176492
rs2288834	5	133341518	0.39182	0.36088	0.028083	1.06247	ENSG00000237190.3_133737778_133738617	0.173048	0.000790908
rs13156291	5	133343674	0.42218	0.39067	0.028224	1.06133	ENSG00000237190.3_133737778_133738617	0.177277	0.000583317
rs4958207	5	133355212	0.30501	0.27626	0.028451	1.06689	ENSG00000237190.3_133737778_133738617	0.171334	0.000893048
rs17698129	5	132864474	0.055426	0.042396	0.029039	1.14798	ENSG00000198944.4_132149033_132152488	0.187361	0.00027445
rs10079663	5	133356534	0.30503	0.27641	0.029096	1.06694	ENSG00000237190.3_133737778_133738617	0.171874	0.000859618
rs60392076	5	132572543	0.10283	0.12218	0.029114	1.10469	ENSG00000205089.3_132083137_132083616	-0.175224	0.000676837
rs12719469	5	133318669	0.39207	0.36141	0.029796	1.06238	ENSG00000237190.3_133737778_133738617	0.175178	0.000679078
rs10069724	5	133346376	0.30502	0.27649	0.029941	1.06679	ENSG00000237190.3_133737778_133738617	0.170225	0.000965475
rs10068191	5	133310248	0.39211	0.36152	0.030239	1.06235	ENSG00000237190.3_133737778_133738617	0.182006	0.00041161
rs7702572	5	133312468	0.39234	0.36186	0.030711	1.06238	ENSG00000237190.3_133737778_133738617	0.172607	0.000816095
rs6878988	5	133324858	0.39201	0.36156	0.030886	1.06239	ENSG00000237190.3_133737778_133738617	0.175867	0.000646133
rs147107736	5	132475008	0.036357	0.027711	0.035206	1.22041	ENSG00000170606.8_132426885_132427066	-0.269562	1.25e-07
rs147107736	5	132475008	0.036357	0.027711	0.035206	1.22041	ENSG00000170606.8_132439557_132439718	-0.268585	1.4e-07
rs147107736	5	132475008	0.036357	0.027711	0.035206	1.22041	ENSG00000170606.8_132432853_132432978	-0.255099	5.97e-07
rs147107736	5	132475008	0.036357	0.027711	0.035206	1.22041	ENSG00000170606.8_132437451_132437570	-0.254401	6.42e-07
rs147107736	5	132475008	0.036357	0.027711	0.035206	1.22041	ENSG00000170606.8_132435237_132435344	-0.249675	1.05e-06
rs147107736	5	132475008	0.036357	0.027711	0.035206	1.22041	ENSG00000170606.8_132428392_132428481	-0.247525	1.3e-06
rs147107736	5	132475008	0.036357	0.027711	0.035206	1.22041	ENSG00000170606.8_132431790_132431942	-0.241425	2.4e-06
rs147107736	5	132475008	0.036357	0.027711	0.035206	1.22041	ENSG00000170606.8_132422474_132422550	-0.235168	4.42e-06
rs147107736	5	132475008	0.036357	0.027711	0.035206	1.22041	ENSG00000170606.8_132424096_132424247	-0.227922	8.78e-06
rs147107736	5	132475008	0.036357	0.027711	0.035206	1.22041	ENSG00000170606.8_132412346_132412590	-0.222016	1.51e-05
rs147107736	5	132475008	0.036357	0.027711	0.035206	1.22041	ENSG00000170606.8_132406066_132406188	-0.217198	2.33e-05
rs147107736	5	132475008	0.036357	0.027711	0.035206	1.22041	ENSG00000170606.8_132439925_132442141	-0.202503	8.21e-05
rs147107736	5	132475008	0.036357	0.027711	0.035206	1.22041	ENSG00000170606.8_132403109_132403249	-0.192537	0.000183527
rs147107736	5	132475008	0.036357	0.027711	0.035206	1.22041	ENSG00000170606.8_132425254_132425387	-0.189399	0.000234524
rs147107736	5	132475008	0.036357	0.027711	0.035206	1.22041	ENSG00000170606.8_132409685_132409818	-0.187448	0.000272627
rs147107736	5	132475008	0.036357	0.027711	0.035206	1.22041	ENSG00000170606.8_132408922_132409021	-0.172751	0.000807811
rs67712424	5	132295810	0.1082	0.091328	0.036114	1.10974	ENSG00000164404.4_132196873_132198248	-0.186845	0.000285528
rs11948190	5	133318259	0.39325	0.36374	0.036437	1.06243	ENSG00000237190.3_133737778_133738617	0.175068	0.000684455
rs11242198	5	133243168	0.13079	0.15022	0.039666	1.09765	ENSG00000237190.3_133737778_133738617	-0.186495	0.000293266
rs175091	5	131543971	0.12753	0.10865	0.041243	1.09473	ENSG00000072364.8_132223789_132223852	-0.181533	0.000426381
rs11949035	5	132620500	0.36533	0.33833	0.04162	1.06645	ENSG00000113558.12_133561451_133561762	0.170667	0.000936029
rs6596163	5	133256102	0.40263	0.37346	0.042829	1.06104	ENSG00000170606.8_132425254_132425387	0.224767	1.18e-05
rs11242124	5	132025904	0.46382	0.49264	0.043257	1.06202	ENSG00000164403.9_132157833_132158820	-0.188992	0.000242039
rs77070033	5	133691672	0.084336	0.069684	0.044952	1.12098	ENSG00000119048.3_133724668_133724743	-0.290984	1.04e-08
rs77070033	5	133691672	0.084336	0.069684	0.044952	1.12098	ENSG00000113558.12_133496678_133496821	-0.198136	0.000117339
rs77070033	5	133691672	0.084336	0.069684	0.044952	1.12098	ENSG00000113558.12_133502861_133502934	-0.181834	0.000416923
rs77070033	5	133691672	0.084336	0.069684	0.044952	1.12098	ENSG00000113558.12_133492082_133494319	-0.175116	0.000682115
rs55979988	5	133447628	0	0.00057839	0.046087	9.61403e+15	ENSG00000237190.3_133747307_133747589	-0.172529	0.000820653
rs180873035	5	132366750	0.07198	0.058808	0.048105	1.13242	ENSG00000131437.9_132034863_132034987	0.177606	0.000569475
rs9485068	6	146582608	0.18388	0.21417	0.0080098	1.07996	ENSG00000118496.3_146125508_146127557	-0.199925	0.000101453
rs2206952	6	146734388	0.0054701	0.0026811	0.0080956	2.11476	ENSG00000146414.10_146216021_146216113	0.178446	0.000535591
chr6:146620558:I	6	146620558	0.17829	0.20732	0.01113	1.0798	ENSG00000118496.3_146125508_146127557	-0.1712	0.000901525
rs362835	6	146662958	0.17829	0.20732	0.011131	1.0798	ENSG00000118496.3_146125508_146127557	-0.173654	0.000757472
rs2143323	6	146514111	0.17883	0.20666	0.014501	1.08015	ENSG00000118496.3_146125508_146127557	-0.170903	0.000920594
rs10457771	6	145613149	0.45902	0.42675	0.024284	1.06169	ENSG00000146414.10_146234614_146234685	0.174584	0.000708698
rs6928002	6	146998709	0.23736	0.21034	0.027296	1.07146	ENSG00000118508.4_146875592_146876101	0.171518	0.000881535
rs6907896	6	146998804	0.23773	0.21082	0.028069	1.07141	ENSG00000118508.4_146875592_146876101	0.171144	0.000905119
rs7751335	6	146999937	0.23752	0.21069	0.028651	1.07136	ENSG00000118508.4_146875592_146876101	0.171839	0.000861773
rs9386164	6	146998225	0.23759	0.21081	0.028796	1.0714	ENSG00000118508.4_146875592_146876101	0.17521	0.00067751
rs7740927	6	146998234	0.23851	0.21191	0.029761	1.07147	ENSG00000118508.4_146875592_146876101	0.174372	0.000719554
rs9485111	6	146995652	0.23843	0.21197	0.030464	1.07154	ENSG00000118508.4_146875592_146876101	0.171549	0.00087963
rs35642670	6	146709870	0.046047	0.037665	0.042968	1.21945	ENSG00000146414.10_146273485_146273614	-0.174486	0.000713696
rs513966	6	145595565	0.36405	0.39181	0.04995	1.06296	ENSG00000146414.10_146242303_146242528	-0.170244	0.000964184
rs6463370	7	5331655	0.40211	0.35638	8.1e-05	1.07622	ENSG00000157954.9_5239207_5239289	0.183853	0.000358371
rs6463369	7	5331651	0.40171	0.35614	8.66e-05	1.07619	ENSG00000157954.9_5239207_5239289	0.187383	0.000273977
rs6463369	7	5331651	0.40171	0.35614	8.66e-05	1.07619	ENSG00000157954.9_5265454_5265561	0.170247	0.000964009
rs112620119	7	4816328	0.022846	0.039285	0.00028117	1.24147	ENSG00000164916.7_4800695_4800919	0.170922	0.000919344
rs60970367	7	4987384	0.13656	0.10523	0.0003531	1.09885	ENSG00000146587.12_5024541_5024706	-0.179872	0.000482265
rs3816854	7	4839882	0.032843	0.050897	0.00064852	1.19683	ENSG00000242802.2_4825881_4826059	0.197926	0.000119359
rs7777890	7	4795710	0.03897	0.055976	0.00070537	1.20652	ENSG00000164916.7_4721930_4722499	0.206444	5.91e-05
rs7777890	7	4795710	0.03897	0.055976	0.00070537	1.20652	ENSG00000164916.7_4798942_4799226	0.177672	0.000566774
rs111692089	7	4796154	0.038959	0.055967	0.00070721	1.20644	ENSG00000164916.7_4721930_4722499	0.212257	3.59e-05
rs111692089	7	4796154	0.038959	0.055967	0.00070721	1.20644	ENSG00000164916.7_4798942_4799226	0.18421	0.000348852
rs113351665	7	4796286	0.038802	0.055422	0.00089328	1.20692	ENSG00000164916.7_4721930_4722499	0.214729	2.9e-05
rs113351665	7	4796286	0.038802	0.055422	0.00089328	1.20692	ENSG00000164916.7_4798942_4799226	0.188127	0.000258758
rs113351665	7	4796286	0.038802	0.055422	0.00089328	1.20692	ENSG00000164916.7_4800695_4800919	0.182968	0.000383031
rs141218277	7	4993215	0.12286	0.094743	0.0012097	1.09983	ENSG00000146587.12_5024541_5024706	-0.223012	1.38e-05
rs76118391	7	4990051	0.12771	0.099077	0.0013623	1.09699	ENSG00000146587.12_5024541_5024706	-0.215452	2.72e-05
rs12534375	7	4989358	0.12757	0.099083	0.0014573	1.09693	ENSG00000146587.12_5024541_5024706	-0.216996	2.37e-05
rs59188861	7	4987198	0.12727	0.09883	0.0015149	1.09672	ENSG00000146587.12_5024541_5024706	-0.21412	3.05e-05
rs12534376	7	4989380	0.13334	0.1044	0.0016436	1.09436	ENSG00000146587.12_5024541_5024706	-0.2082	5.09e-05
rs73322952	7	4979259	0.12927	0.10039	0.0016688	1.09442	ENSG00000146587.12_5024541_5024706	-0.211899	3.71e-05
rs73674092	7	4795600	0.035417	0.050574	0.0016919	1.21509	ENSG00000164916.7_4721930_4722499	0.206225	6.02e-05
rs73674092	7	4795600	0.035417	0.050574	0.0016919	1.21509	ENSG00000164916.7_4798942_4799226	0.188977	0.000242325
rs58675250	7	4977984	0.12906	0.10023	0.0017131	1.09433	ENSG00000146587.12_5024541_5024706	-0.213528	3.22e-05
rs73322939	7	4977109	0.12893	0.1001	0.0017288	1.09423	ENSG00000146587.12_5024541_5024706	-0.213966	3.1e-05
rs55862927	7	4976440	0.12885	0.10001	0.00174	1.09416	ENSG00000146587.12_5024541_5024706	-0.210757	4.09e-05
rs60246037	7	4975581	0.12876	0.10006	0.0018249	1.09419	ENSG00000146587.12_5024541_5024706	-0.211461	3.85e-05
rs117662821	7	4842145	0.033394	0.050803	0.0020908	1.18005	ENSG00000164916.7_4800695_4800919	0.18053	0.000459363
rs1033140	7	4974128	0.12757	0.099309	0.0021001	1.09442	ENSG00000146587.12_5024541_5024706	-0.212518	3.51e-05
rs7778055	7	4795800	0.059475	0.077565	0.0021389	1.16856	ENSG00000164916.7_4721930_4722499	0.173961	0.000741057
rs60966612	7	4981352	0.12672	0.098994	0.0022057	1.09578	ENSG00000146587.12_5024541_5024706	-0.217429	2.28e-05
rs73322960	7	4979514	0.12643	0.098753	0.0022799	1.09565	ENSG00000146587.12_5024541_5024706	-0.211931	3.7e-05
rs73322956	7	4979424	0.12641	0.098772	0.002311	1.09567	ENSG00000146587.12_5024541_5024706	-0.213369	3.26e-05
rs2137502	7	4975010	0.12895	0.10088	0.0024723	1.09357	ENSG00000146587.12_5024541_5024706	-0.21124	3.92e-05
rs112928369	7	4994250	0.068136	0.049077	0.0027811	1.13653	ENSG00000011275.13_5770346_5770448	0.184051	0.000353053
rs77872900	7	4838381	0.033306	0.050128	0.0030371	1.17883	ENSG00000242802.2_4824539_4824679	0.178925	0.000517068
rs77872900	7	4838381	0.033306	0.050128	0.0030371	1.17883	ENSG00000242802.2_4830090_4830222	0.171595	0.000876795
rs7782238	7	4971943	0.12792	0.10075	0.0030454	1.09476	ENSG00000146587.12_5024541_5024706	-0.205865	6.2e-05
rs12536214	7	4985266	0.067448	0.048712	0.0033043	1.1365	ENSG00000011275.13_5770346_5770448	0.177771	0.000562691
rs117837189	7	4818792	0.027141	0.042316	0.0038167	1.19637	ENSG00000164916.7_4800695_4800919	0.172841	0.000802667
rs6978348	7	4982408	0.066786	0.048444	0.0039567	1.13684	ENSG00000011275.13_5770346_5770448	0.189743	0.000228357
rs59386173	7	4840155	0.026597	0.041131	0.004393	1.20267	ENSG00000242802.2_4830090_4830222	0.187114	0.000279689
rs59386173	7	4840155	0.026597	0.041131	0.004393	1.20267	ENSG00000011275.13_5692044_5692141	0.176703	0.000608153
rs77047471	7	4847041	0.15039	0.12661	0.0044112	1.10501	ENSG00000011275.13_5800634_5800769	0.173305	0.000776583
rs113760480	7	4979638	0.066747	0.048639	0.0044918	1.13675	ENSG00000011275.13_5770346_5770448	0.171511	0.000882011
rs115179819	7	4833244	0.028636	0.043618	0.0046126	1.19373	ENSG00000242802.2_4827265_4827407	0.177159	0.000588333
rs115179819	7	4833244	0.028636	0.043618	0.0046126	1.19373	ENSG00000011275.13_5692044_5692141	0.175284	0.000673905
rs115179819	7	4833244	0.028636	0.043618	0.0046126	1.19373	ENSG00000242802.2_4825881_4826059	0.172655	0.000813321
rs115179819	7	4833244	0.028636	0.043618	0.0046126	1.19373	ENSG00000242802.2_4830090_4830222	0.171812	0.000863428
rs74302759	7	4969112	0.1183	0.093567	0.0050958	1.09852	ENSG00000146587.12_5024541_5024706	-0.186668	0.000289403
rs76743592	7	4969107	0.1183	0.093566	0.0050977	1.09852	ENSG00000146587.12_5024541_5024706	-0.184775	0.000334259
rs3750013	7	4828405	0.027303	0.042169	0.0051264	1.19288	ENSG00000242802.2_4827265_4827407	0.180259	0.000468677
rs3750013	7	4828405	0.027303	0.042169	0.0051264	1.19288	ENSG00000242802.2_4825881_4826059	0.175615	0.000658005
rs6973046	7	4765018	0.46788	0.4299	0.0056016	1.06426	ENSG00000242802.2_4827265_4827407	-0.170243	0.000964267
rs4077986	7	4766676	0.46744	0.42983	0.0062027	1.0641	ENSG00000242802.2_4827265_4827407	-0.175964	0.000641631
rs59441267	7	4827480	0.033491	0.048694	0.0072568	1.1774	ENSG00000242802.2_4824539_4824679	0.18208	0.000409338
rs6950090	7	4767043	0.46228	0.42525	0.0073078	1.06377	ENSG00000242802.2_4827265_4827407	-0.177046	0.000593181
rs6946034	7	4767112	0.46226	0.42523	0.0073126	1.06376	ENSG00000242802.2_4827265_4827407	-0.179603	0.000491929
rs78479125	7	4838347	0.02582	0.039376	0.0073205	1.20353	ENSG00000242802.2_4830090_4830222	0.185844	0.000308196
rs78479125	7	4838347	0.02582	0.039376	0.0073205	1.20353	ENSG00000011275.13_5692044_5692141	0.181416	0.00043012
rs12701943	7	4826339	0.034165	0.049453	0.0074959	1.17528	ENSG00000242802.2_4824539_4824679	0.183925	0.000356422
rs12701943	7	4826339	0.034165	0.049453	0.0074959	1.17528	ENSG00000242802.2_4823834_4824002	0.173193	0.000782805
rs17135110	7	4816756	0.02662	0.040225	0.0075492	1.20146	ENSG00000164916.7_4800695_4800919	0.170435	0.000951393
rs57468476	7	4837957	0.030009	0.043834	0.0076333	1.19685	ENSG00000242802.2_4830090_4830222	0.185356	0.000319836
rs57468476	7	4837957	0.030009	0.043834	0.0076333	1.19685	ENSG00000011275.13_5692044_5692141	0.182096	0.000408858
rs142238438	7	4834978	0.026221	0.039717	0.0079714	1.20178	ENSG00000242802.2_4825881_4826059	0.170099	0.000974093
rs11769768	7	4834308	0.026247	0.039708	0.0081566	1.20163	ENSG00000242802.2_4825881_4826059	0.173686	0.000755729
rs11769768	7	4834308	0.026247	0.039708	0.0081566	1.20163	ENSG00000242802.2_4827265_4827407	0.172983	0.000794599
rs59174566	7	4820283	0.046864	0.064065	0.0088177	1.14868	ENSG00000242802.2_4823834_4824002	0.173802	0.000749505
rs73671922	7	4824887	0.047768	0.064806	0.0095949	1.14825	ENSG00000242802.2_4823834_4824002	0.190653	0.000212735
rs73671922	7	4824887	0.047768	0.064806	0.0095949	1.14825	ENSG00000242802.2_4824539_4824679	0.175985	0.000640651
rs59490015	7	4979152	0.06968	0.053317	0.01062	1.13663	ENSG00000011275.13_5770346_5770448	0.198888	0.000110394
rs6975325	7	4818086	0.046161	0.062668	0.01081	1.15076	ENSG00000242802.2_4823834_4824002	0.17182	0.000862937
rs114060331	7	5179276	0.0016724	0.00050597	0.011656	17.3605	ENSG00000011275.13_5778907_5778983	-0.170453	0.000950197
rs3816851	7	4827972	0.026599	0.039493	0.011765	1.19912	ENSG00000242802.2_4825881_4826059	0.174492	0.000713384
rs3816851	7	4827972	0.026599	0.039493	0.011765	1.19912	ENSG00000242802.2_4827265_4827407	0.171803	0.000863995
rs11764272	7	4823178	0.026019	0.038637	0.011864	1.20382	ENSG00000242802.2_4824539_4824679	0.174974	0.000689094
rs11764272	7	4823178	0.026019	0.038637	0.011864	1.20382	ENSG00000164916.7_4800695_4800919	0.1726	0.000816522
rs11764272	7	4823178	0.026019	0.038637	0.011864	1.20382	ENSG00000011275.13_5692044_5692141	0.170189	0.00096796
rs11764275	7	4823186	0.026019	0.038595	0.012159	1.20372	ENSG00000011275.13_5692044_5692141	0.17942	0.000498608
rs11764275	7	4823186	0.026019	0.038595	0.012159	1.20372	ENSG00000242802.2_4824539_4824679	0.1782	0.000545321
rs62450188	7	4867019	0.063536	0.080017	0.012648	1.14583	ENSG00000242802.2_4824539_4824679	0.175438	0.000666458
rs62450188	7	4867019	0.063536	0.080017	0.012648	1.14583	ENSG00000011275.13_5692044_5692141	0.172129	0.000844289
rs11768079	7	4825314	0.026546	0.039061	0.013685	1.20056	ENSG00000242802.2_4827265_4827407	0.179236	0.000505399
rs11768079	7	4825314	0.026546	0.039061	0.013685	1.20056	ENSG00000242802.2_4825881_4826059	0.170432	0.00095159
rs11772411	7	4825307	0.026546	0.03906	0.013686	1.20056	ENSG00000242802.2_4827265_4827407	0.179164	0.000508075
rs11772411	7	4825307	0.026546	0.03906	0.013686	1.20056	ENSG00000242802.2_4825881_4826059	0.171754	0.000866977
chr7:5277407:I	7	5277407	0.15865	0.18311	0.014896	1.09163	ENSG00000146587.12_5023349_5023404	-0.176313	0.000625636
rs17135115	7	4820581	0.028847	0.041151	0.015842	1.19862	ENSG00000242802.2_4824539_4824679	0.177454	0.000575842
rs78452230	7	4755494	0.055723	0.041548	0.016252	1.14939	ENSG00000075624.8_5567635_5567816	-0.17714	0.000589155
rs76028975	7	4755438	0.055712	0.041541	0.016262	1.14942	ENSG00000075624.8_5567635_5567816	-0.174575	0.000709157
rs7786915	7	5337239	0.42258	0.45046	0.016629	1.07682	ENSG00000164638.5_5342428_5343696	-0.175191	0.000678444
rs13244318	7	5336885	0.42343	0.45123	0.016817	1.07689	ENSG00000164638.5_5342428_5343696	-0.173266	0.000778732
rs140356784	7	5325530	0.024255	0.031195	0.01972	1.37018	ENSG00000182095.9_5429081_5430259	-0.172457	0.000824863
rs4645479	7	5321578	0.20216	0.22413	0.019844	1.09731	ENSG00000242802.2_4829463_4829560	-0.176382	0.00062251
chr7:5068041:I	7	5068041	0.042214	0.030751	0.023035	1.17635	ENSG00000146587.12_5103326_5109119	-0.251129	9.02e-07
rs140063350	7	5955008	0.16627	0.14901	0.023409	1.11691	ENSG00000182095.9_5434071_5434226	0.174614	0.000707164
rs3736241	7	4839163	0.22113	0.24451	0.024168	1.08751	ENSG00000242802.2_4823834_4824002	0.206199	6.03e-05
rs139805598	7	5325413	0.025875	0.032654	0.024716	1.36092	ENSG00000182095.9_5385193_5385441	-0.181576	0.000425011
rs139805598	7	5325413	0.025875	0.032654	0.024716	1.36092	ENSG00000182095.9_5427303_5428967	-0.172999	0.000793705
rs12666541	7	5068149	0.041859	0.030592	0.025349	1.17665	ENSG00000146587.12_5103326_5109119	-0.245526	1.6e-06
rs73049007	7	5602080	0.092403	0.075021	0.027555	1.11107	ENSG00000182095.9_5363845_5363986	-0.173836	0.000747681
rs60530083	7	5417093	0.0022954	0.0045674	0.027943	3.1992	ENSG00000011275.13_5770346_5770448	0.169936	0.000985214
rs56059553	7	5336201	0.4008	0.37688	0.028195	1.08145	ENSG00000182095.9_5348763_5348999	-0.174105	0.000733452
rs2306920	7	4839532	0.018826	0.027696	0.028449	1.26019	ENSG00000242802.2_4824539_4824679	0.181953	0.000413236
rs56156320	7	5632111	0.4018	0.4316	0.028577	1.06541	ENSG00000011275.13_5760664_5760803	0.197372	0.000124817
rs56156320	7	5632111	0.4018	0.4316	0.028577	1.06541	ENSG00000011275.13_5764955_5765069	0.183818	0.000359307
rs56156320	7	5632111	0.4018	0.4316	0.028577	1.06541	ENSG00000011275.13_5769063_5769227	0.175705	0.000653741
rs145008938	7	5325423	0.025513	0.032117	0.029236	1.3585	ENSG00000182095.9_5427303_5428967	-0.18179	0.000418288
rs145008938	7	5325423	0.025513	0.032117	0.029236	1.3585	ENSG00000182095.9_5372253_5372680	-0.179585	0.000492586
rs145008938	7	5325423	0.025513	0.032117	0.029236	1.3585	ENSG00000182095.9_5434071_5434226	-0.171246	0.000898599
rs116767450	7	5952775	0.16746	0.15079	0.030269	1.1158	ENSG00000182095.9_5434071_5434226	0.18706	0.000280865
rs180727701	7	4820162	0.00021184	0.00095364	0.03077	176.073	ENSG00000164916.7_4798942_4799226	-0.173708	0.000754551
rs12670342	7	5062149	0.042659	0.03189	0.031747	1.17778	ENSG00000146587.12_5103326_5109119	-0.244645	1.74e-06
rs77059497	7	5047097	0.043853	0.032853	0.034403	1.1712	ENSG00000146587.12_5103326_5109119	-0.23646	3.91e-06
rs61297150	7	5623498	0.052809	0.06586	0.035193	1.15599	ENSG00000011275.13_5760664_5760803	0.182995	0.00038223
rs80224322	7	5047190	0.043863	0.032946	0.035831	1.17122	ENSG00000146587.12_5103326_5109119	-0.242898	2.08e-06
rs4455734	7	5045169	0.044277	0.033518	0.037841	1.17199	ENSG00000146587.12_5103326_5109119	-0.241184	2.46e-06
rs11983452	7	5057079	0.045092	0.034244	0.03826	1.17022	ENSG00000146587.12_5103326_5109119	-0.246036	1.52e-06
rs75666036	7	5043981	0.044073	0.033417	0.039503	1.17224	ENSG00000146587.12_5103326_5109119	-0.230501	6.9e-06
rs145382028	7	4741287	0.062514	0.053289	0.040273	1.20109	ENSG00000146587.12_5097315_5097410	-0.169798	0.00099478
rs61261184	7	5101115	0.00051842	0.0015462	0.040505	26.3983	ENSG00000146587.12_5103326_5109119	-0.178244	0.000543563
rs7785821	7	5366658	0.26503	0.28802	0.041373	1.08008	ENSG00000182095.9_5352134_5353494	0.181748	0.000419609
rs7795353	7	5280351	0.10441	0.12051	0.043408	1.11734	ENSG00000146587.12_5023349_5023404	-0.173279	0.000778037
rs59927911	7	5623219	0.041007	0.05178	0.044305	1.18407	ENSG00000011275.13_5764955_5765069	0.182516	0.000396221
rs59927911	7	5623219	0.041007	0.05178	0.044305	1.18407	ENSG00000011275.13_5760664_5760803	0.175272	0.0006745
rs79073449	7	4675721	0.40684	0.38483	0.044877	1.08093	ENSG00000242802.2_4825153_4825315	-0.169757	0.000997684
rs142980716	7	5066548	0.042535	0.032445	0.045876	1.1768	ENSG00000146587.12_5103326_5109119	-0.244323	1.8e-06
rs7805354	7	4768466	0.043149	0.032252	0.046094	1.1621	ENSG00000075624.8_5567635_5567816	-0.170141	0.000971193
rs11972950	7	5057278	0.043861	0.033611	0.047362	1.17268	ENSG00000146587.12_5103326_5109119	-0.250871	9.26e-07
rs10807943	7	5340664	0.082636	0.095262	0.04799	1.14894	ENSG00000157954.9_5265454_5265561	0.220883	1.67e-05
rs12155102	7	5478600	0.19074	0.21336	0.049252	1.0786	ENSG00000182095.9_5396547_5396907	0.174268	0.000724938
rs73054731	7	5714357	0.037171	0.048086	0.049324	1.17622	ENSG00000011275.13_5760664_5760803	0.181188	0.000437451
