# Supplementary material for: High Risk Population Isolate Reveals Low Frequency Variants Predisposing to Intracranial Aneurysms
Source: PLoS Genet. 2014 Jan 30;10(1):e1004134. doi: 10.1371/journal.pgen.1004134 (PMC3907358; doi:10.1371/journal.pgen.1004134)
Supplement: Table S11 — Validation of imputed genotypes by Sanger sequencing. (XLS) [file pgen.1004134.s017.xls]

## Sheet: Sheet1
			Imputed genotype probabilities *			Sanger sequencing genotypes		Sequenom validation
Individual_ID	RSID	minor allele	AA	AB	BB	SNP	Genotype	Genotype
4213556344_B	rs919433	A	0	0	1	rs919433 (C/T)	TT
4213556318_B	rs919433	A	0	0	1	rs919433 (C/T)	TT
4213556306_B	rs919433	A	0	0	1	rs919433 (C/T)	TT
4213556306_A	rs919433	A	0	0	1	rs919433 (C/T)	TT
4213556259_B	rs919433	A	0	0	1	rs919433 (C/T)	TT
4213556188_B	rs919433	A	0	0	1	rs919433 (C/T)	TT
4213556187_B	rs919433	A	0	0	1	rs919433 (C/T)	TT
4213556142_A	rs919433	A	0	0	1	rs919433 (C/T)	TT
4213556098_A	rs919433	A	0	0	1	rs919433 (C/T)	TT
4117038183_A	rs75018213	A	0	0.024	0.976	rs75018213 (A/G)	AA
1922040328_B	rs75018213	A	0	0.024	0.976	rs75018213 (A/G)	AA
4159588774_B	rs75018213	A	0.011	0.89	0.099	rs75018213 (A/G)	A/G
4198456194_A	rs75018213	A	0.011	0.895	0.094	rs75018213 (A/G)	A/G
4213556254_B	rs75018213	A	0.005	0.995	0	rs75018213 (A/G)	sequencing failed
4117020373_B	rs75018213	A	0.005	0.995	0	rs75018213 (A/G)	GG
1975037850_B	rs75018213	A	0.005	0.995	0	rs75018213 (A/G)	GG	G G
1922040634_A	rs75018213	A	0.005	0.995	0	rs75018213 (A/G)	GG
1992275087_B	rs75018213	A	0.009	0.991	0	rs75018213 (A/G)	GG
1922040410_B	rs75018213	A	0.009	0.991	0	rs75018213 (A/G)	GG	G G
4213556074_A	rs74972714	C	0	0.947	0.052	rs74972714 (A/C)	A/C
4213556245_A	rs74972714	C	0	0.999	0.001	rs74972714 (A/C)	A/C
4213556306_A	rs74972714	C	0	1	0	rs74972714 (A/C)	A/C
4213556050_A	rs74972714	C	0	1	0	rs74972714 (A/C)	A/C
4198456047_B	rs74972714	C	0	1	0	rs74972714 (A/C)	A/C
4117038578_B	rs74972714	C	0	1	0	rs74972714 (A/C)	A/C
4117038449_B	rs74972714	C	0	1	0	rs74972714 (A/C)	A/C
4117038189_A	rs74972714	C	0	1	0	rs74972714 (A/C)	A/C
4117038119_B	rs74972714	C	0	1	0	rs74972714 (A/C)	A/C
4117020054_A	rs74972714	C	0	1	0	rs74972714 (A/C)	A/C
4198456188_A	rs150927513	T	0	1	0	rs 150927513 (A/T)	A/T
4117038244_A	rs150927513	T	0	1	0	rs 150927513 (A/T)	A/T
4117020285_A	rs150927513	T	0	1	0	rs 150927513 (A/T)	A/T
1992275227_A	rs150927513	T	0	1	0	rs 150927513 (A/T)	A/T	T A
1992275003_B	rs150927513	T	0	1	0	rs 150927513 (A/T)	A/T	T A
1992224425_A	rs150927513	T	0	1	0	rs 150927513 (A/T)	A/T
1992224358_A	rs150927513	T	0	1	0	rs 150927513 (A/T)	A/T	T A
1975037850_B	rs150927513	T	0	1	0	rs 150927513 (A/T)	A/T	0 0
1922040639_B	rs150927513	T	0	1	0	rs 150927513 (A/T)	A/T
1921346232_A	rs150927513	T	0	1	0	rs 150927513 (A/T)	A/T
1992275329_B	rs113816216	G	0	0.001	0.999	rs113816216 (C/G)	C/G	C G
1922040508_B	rs113816216	G	0	0.001	0.999	rs113816216 (C/G)	GG
4213556085_B	rs113816216	G	0	0.976	0.024	rs113816216 (C/G)	C/G
1992275083_A	rs113816216	G	0	0.997	0.003	rs113816216 (C/G)	C/G	C G
4213556133_A	rs113816216	G	0	1	0	rs113816216 (C/G)	C/G
4159588774_A	rs113816216	G	0	1	0	rs113816216 (C/G)	C/G
4117038578_B	rs113816216	G	0	1	0	rs113816216 (C/G)	C/G
4117038575_B	rs113816216	G	0	1	0	rs113816216 (C/G)	C/G
4117038510_B	rs113816216	G	0	1	0	rs113816216 (C/G)	C/G
4117038450_A	rs113816216	G	0	1	0	rs113816216 (C/G)	C/G
* AA= major allele homozygote, AB=heterozygote, BB=minor allele homozygote
