# Supplementary material for: High Risk Population Isolate Reveals Low Frequency Variants Predisposing to Intracranial Aneurysms
Source: PLoS Genet. 2014 Jan 30;10(1):e1004134. doi: 10.1371/journal.pgen.1004134 (PMC3907358; doi:10.1371/journal.pgen.1004134)
Supplement: Table S12 — Putative protein product function affecting variants within 1 MB of the identified variants in 583 whole exome sequenced Finnish individuals. (XLS) [file pgen.1004134.s018.xls]

## Sheet: Sheet1
CHROM	POS	dbSNP ID	REF	ALT	REF freq	ALT freq	Number of alleles	Number of Genotypes	Variant Effect	Affected GENE	PolyPhen2 predictions *	SIFT score **
7	5429989	rs11295332	CAAAAA	CAAA,C,CAAAAAA,CAA,CAAAA,CA	0.200855	0.200855, 0.0213675, 0.017094, 0.188034, 0.264957, 0.106838	7	234	FRAME_SHIFT
7	5410951		C	T,A	0.997555	0.00122249,0.00122249	3	818	NON_SYNONYMOUS_CODING	TNRC18	B,D	0.300000,0.010000
2	149449321		A	AT	0.999142	0.000857633	2	1166	FRAME_SHIFT	EPC2
2	149511650	rs200022184	A	G	0.999142	0.000857633	2	1166	NON_SYNONYMOUS_CODING	EPC2	B	0.19
2	149528428	rs201588815	A	G	0.999142	0.000857633	2	1166	NON_SYNONYMOUS_CODING	EPC2	B	0
2	149847588	rs202156950	T	C	0.999142	0.000857633	2	1166	NON_SYNONYMOUS_CODING	KIF5C	P,P	0.12
2	149857007		C	A	0.998285	0.00171527	2	1166	NON_SYNONYMOUS_CODING	KIF5C	B,B
2	149866731		C	A	0.99912	0.000880282	2	1136	NON_SYNONYMOUS_CODING	KIF5C	P,D
2	150064924		A	G	0.999142	0.000857633	2	1166	NON_SYNONYMOUS_CODING	LYPD6B	B,B
2	150305587	rs138915968	A	C	0.999142	0.000857633	2	1166	NON_SYNONYMOUS_CODING	LYPD6	P	0
2	150305610	rs55865437	G	A	0.997427	0.0025729	2	1166	NON_SYNONYMOUS_CODING	LYPD6	B	0.03
2	150432256	rs147370143	A	G	0.999142	0.000857633	2	1166	NON_SYNONYMOUS_CODING	MMADHC	B,P	0.06
2	197183332	rs61752162	C	T	0.991424	0.00857633	2	1166	NON_SYNONYMOUS_CODING	HECW2	B	0.47
2	197183361		C	G	0.999142	0.000857633	2	1166	NON_SYNONYMOUS_CODING	HECW2	B	0.23
2	197298047	rs146859316	T	C	0.999142	0.000857633	2	1166	NON_SYNONYMOUS_CODING	HECW2	B	1
2	197534578		C	T	0.999142	0.000857633	2	1166	NON_SYNONYMOUS_CODING	CCDC150	B	0.03
2	197539020		C	A	0.999142	0.000857633	2	1166	NON_SYNONYMOUS_CODING	CCDC150	B,B	0.46
2	197576870		TAA	T	0.998285	0.00171527	2	1166	FRAME_SHIFT	CCDC150
2	197584267		GCAAAGTCA	G	0.998285	0.00171527	2	1166	FRAME_SHIFT	CCDC150
2	197597237		A	G	0.998285	0.00171527	2	1166	NON_SYNONYMOUS_CODING	CCDC150	B,B	0.1
2	197631303	rs144612738	G	C	0.999142	0.000857633	2	1166	NON_SYNONYMOUS_CODING	GTF3C3	B	0.37
2	197657753	rs148776344	G	C	0.995712	0.00428816	2	1166	NON_SYNONYMOUS_CODING	GTF3C3	B,B	0.61
2	197712747	rs150893861	A	G	0.999142	0.000857633	2	1166	NON_SYNONYMOUS_CODING	PGAP1	P	0.04
2	197729759		T	C	0.999142	0.000857633	2	1166	NON_SYNONYMOUS_CODING	PGAP1	B	0.06
2	197878408		T	G	0.999142	0.000857633	2	1166	NON_SYNONYMOUS_CODING	ANKRD44	D	0.15
2	197946442		T	C	0.999142	0.000857633	2	1166	NON_SYNONYMOUS_CODING	ANKRD44	B,B,B	0.17
2	197954676	rs116733165	G	A	0.999142	0.000857633	2	1166	NON_SYNONYMOUS_CODING	ANKRD44	B,B,B	0.24
2	197990683		C	T	0.999142	0.000857633	2	1166	NON_SYNONYMOUS_CODING	ANKRD44	D,D	0
2	198267359		C	A	0.999142	0.000857633	2	1166	NON_SYNONYMOUS_CODING	SF3B1	D	0
2	198273241		A	C	0.999142	0.000857633	2	1166	NON_SYNONYMOUS_CODING	SF3B1	B	0.22
2	198283669	rs199913219	T	C	0.997378	0.00262238	2	1144	NON_SYNONYMOUS_CODING	SF3B1	P	0.16
2	198338605	rs146322160	A	G	0.999142	0.000857633	2	1166	NON_SYNONYMOUS_CODING	COQ10B	B,B	0.58
2	198353050		G	T	0.999142	0.000857633	2	1166	NON_SYNONYMOUS_CODING	HSPD1	D,P,D	0
2	198359436	rs67967266	T	C	0.999142	0.000857633	2	1166	NON_SYNONYMOUS_CODING	HSPD1	B,B,B	0.19
2	198381450	rs374523485	GT	G	0.993139	0.00686106	2	1166	FRAME_SHIFT	HSPD1
2	198400305		G	C	0.999142	0.000857633	2	1166	NON_SYNONYMOUS_CODING	MOB4	B,B	0.46
2	198436848	rs190657184	T	A	0.996569	0.00343053	2	1166	NON_SYNONYMOUS_CODING	RFTN2	B	0.05
2	198482574	rs149995388	T	G	0.993997	0.00600343	2	1166	NON_SYNONYMOUS_CODING	RFTN2	B	0.01
2	198495767	rs147133320	A	G	0.997427	0.0025729	2	1166	NON_SYNONYMOUS_CODING	RFTN2	B	0
2	198570137		GA	G	0.998264	0.00173611	2	1152	FRAME_SHIFT	MARS2
2	198570172	rs145171191	G	A	0.999138	0.000862069	2	1160	NON_SYNONYMOUS_CODING	MARS2	B	0.22
2	198948717	rs145057158	A	G	0.997427	0.0025729	2	1166	NON_SYNONYMOUS_CODING	PLCL1	B,B
2	198948946		C	A	0.999142	0.000857633	2	1166	NON_SYNONYMOUS_CODING	PLCL1	B,B
2	198949994	rs149251715	C	T	0.999142	0.000857633	2	1166	NON_SYNONYMOUS_CODING	PLCL1	D,D
2	198950583		C	G	0.997427	0.0025729	2	1166	NON_SYNONYMOUS_CODING	PLCL1	B,B
2	198950934		T	C	0.999142	0.000857633	2	1166	NON_SYNONYMOUS_CODING	PLCL1	B,B
2	198966043		C	T	0.999142	0.000857633	2	1166	NON_SYNONYMOUS_CODING	PLCL1	P,P
2	199011502		A	G	0.999142	0.000857633	2	1166	SPLICE_SITE_ACCEPTOR	PLCL1
5	131911515		G	T	0.999142	0.000857633	2	1166	NON_SYNONYMOUS_CODING	RAD50	B	0.22
5	131911535	rs28903085	A	C	0.999142	0.000857633	2	1166	NON_SYNONYMOUS_CODING	RAD50	B	0.46
5	131915673	rs28903088	G	A	0.999142	0.000857633	2	1166	NON_SYNONYMOUS_CODING	RAD50	D	0.03
5	131915688		GT	G	0.997427	0.0025729	2	1166	FRAME_SHIFT	RAD50
5	131924486	rs200404723	C	T	0.999142	0.000857633	2	1166	NON_SYNONYMOUS_CODING	RAD50	P	0.64
5	131925390		G	A	0.999142	0.000857633	2	1166	NON_SYNONYMOUS_CODING	RAD50	B	0.54
5	131926920		G	A	0.998285	0.00171527	2	1166	NON_SYNONYMOUS_CODING	RAD50	B	0.13
5	131927007	rs145843634	A	G	0.991424	0.00857633	2	1166	NON_SYNONYMOUS_CODING	RAD50	P	0.03
5	131927033		G	C	0.999142	0.000857633	2	1166	NON_SYNONYMOUS_CODING	RAD50
5	131931498	rs144890318	A	C	0.999142	0.000857633	2	1166	NON_SYNONYMOUS_CODING	RAD50	B	0.68
5	131939702		C	G	0.999142	0.000857633	2	1166	NON_SYNONYMOUS_CODING	RAD50	B	1
5	131972884		G	A	0.999142	0.000857633	2	1166	NON_SYNONYMOUS_CODING	RAD50	D	0.02
5	132044619		G	C	0.998285	0.00171527	2	1166	NON_SYNONYMOUS_CODING	KIF3A	B,B	0.37
5	132083210		C	A	0.996774	0.00322581	2	310	NON_SYNONYMOUS_CODING	CCNI2	P,P,P	0
5	132096590	rs201191794	G	T	0.999142	0.000857633	2	1166	NON_SYNONYMOUS_CODING	SEPT8	B,B,B,P	0.66
5	132101170	rs367682921	C	T	0.999142	0.000857633	2	1166	NON_SYNONYMOUS_CODING	SEPT8	D,D,D,D	0.14
5	132149744		C	T	0.997748	0.00225225	2	444	NON_SYNONYMOUS_CODING	SOWAHA	B	0.21
5	132150593	rs200727449	G	T	0.990909	0.00909091	2	110	NON_SYNONYMOUS_CODING	SOWAHA	B	0.09
5	132159037		G	C	0.999133	0.000866551	2	1154	NON_SYNONYMOUS_CODING	SHROOM1	D,D	0.01
5	132159315		T	A	0.999142	0.000857633	2	1166	NON_SYNONYMOUS_CODING	SHROOM1	D,D
5	132159588	rs200219953	C	G	0.999142	0.000857633	2	1166	NON_SYNONYMOUS_CODING	SHROOM1	D,D	0.22
5	132159794		TGA	T	0.998285	0.00171527	2	1166	FRAME_SHIFT	SHROOM1
5	132159983		AC	A	0.996569	0.00343053	2	1166	FRAME_SHIFT	SHROOM1
5	132161255	rs201403774	C	T	0.97351	0.0264901	2	302	NON_SYNONYMOUS_CODING	SHROOM1	B,B	0.63
5	132161325		G	T	0.996063	0.00393701	2	254	NON_SYNONYMOUS_CODING	SHROOM1	B,B	0.73
5	132161328		C	A	0.996063	0.00393701	2	254	NON_SYNONYMOUS_CODING	SHROOM1	B,B	0.42
5	132161394		C	A	0.997297	0.0027027	2	370	NON_SYNONYMOUS_CODING	SHROOM1	D,D	0.04
5	132161395		C	A	0.994382	0.00561798	2	356	NON_SYNONYMOUS_CODING	SHROOM1	B,B	0.04
5	132197286	rs61754582	G	A	0.997427	0.0025729	2	1166	NON_SYNONYMOUS_CODING	GDF9	D	0
5	132197518	rs141185638	C	A	0.999142	0.000857633	2	1166	NON_SYNONYMOUS_CODING	GDF9	P	0.1
5	132197525	rs373477788	G	A	0.999142	0.000857633	2	1166	NON_SYNONYMOUS_CODING	GDF9	D	0
5	132203272	rs201159889	T	G	0.999142	0.000857633	2	1166	STOP_LOST	UQCRQ
5	132209444		G	T	0.999142	0.000857633	2	1166	SPLICE_SITE_DONOR	LEAP2
5	132219077	rs139490054	T	C	0.996569	0.00343053	2	1166	NON_SYNONYMOUS_CODING	AFF4	B	0.06
5	132224834	rs200457433	G	A	0.998285	0.00171527	2	1166	NON_SYNONYMOUS_CODING	AFF4	B	0.22
5	132232561		T	G	0.999142	0.000857633	2	1166	NON_SYNONYMOUS_CODING	AFF4	P,P	0.46
5	132232769		G	C	0.999142	0.000857633	2	1166	NON_SYNONYMOUS_CODING	AFF4	B,B	0.38
5	132270084	rs141402018	G	C	0.999142	0.000857633	2	1166	NON_SYNONYMOUS_CODING	AFF4	D,D,D	0.38
5	132270597		T	G	0.999142	0.000857633	2	1166	NON_SYNONYMOUS_CODING	AFF4	D,D,D	0
5	132272842		G	A	0.999142	0.000857633	2	1166	NON_SYNONYMOUS_CODING	AFF4	D,D,B	0.14
5	132334493		T	C	0.999142	0.000857633	2	1166	NON_SYNONYMOUS_CODING	ZCCHC10	B,B,B	0.14
5	132426942		A	G	0.999142	0.000857633	2	1166	NON_SYNONYMOUS_CODING	HSPA4	D	0.03
5	132435253	rs61755723	C	G	0.997427	0.0025729	2	1166	NON_SYNONYMOUS_CODING	HSPA4	B	0.5
5	132435322		T	C	0.999142	0.000857633	2	1166	NON_SYNONYMOUS_CODING	HSPA4	B	0.08
5	132553001	rs201844212	G	A	0.996569	0.00343053	2	1166	NON_SYNONYMOUS_CODING	FSTL4	D,D	0
5	132556523	rs140221506	C	T	0.994854	0.0051458	2	1166	NON_SYNONYMOUS_CODING	FSTL4	B,D	0.11
5	132560952	rs146446573	C	G	0.999142	0.000857633	2	1166	NON_SYNONYMOUS_CODING	FSTL4	B	0.17
5	132585236		T	C	0.999141	0.000859107	2	1164	NON_SYNONYMOUS_CODING	FSTL4	B	0.08
5	133304212		C	T	0.999008	0.000992063	2	1008	NON_SYNONYMOUS_CODING	C5orf15	B	0.16
5	133474720		CTG	C	0.999141	0.000859107	2	1164	FRAME_SHIFT	TCF7
5	133479316	rs149469800	C	G	0.996564	0.00343643	2	1164	NON_SYNONYMOUS_CODING	TCF7	B,D,B,B,D,D	0.16
5	133481488	rs199940547	T	C	0.992281	0.0077187	2	1166	NON_SYNONYMOUS_CODING	TCF7	B	0.09
5	133482079	rs144602565	C	T	0.997418	0.00258176	2	1162	NON_SYNONYMOUS_CODING	TCF7	B	0.22
5	133482147		GC	G	0.996317	0.00368324	2	1086	FRAME_SHIFT	TCF7
5	133644012	rs35687772	A	G	0.994854	0.0051458	2	1166	NON_SYNONYMOUS_CODING	CDKL3	B,B,B,B,B	0.4
5	133655100		AT	A	0.997427	0.0025729	2	1166	FRAME_SHIFT	CDKL3
5	133655105		TG	T	0.990534	0.00946644	2	1162	FRAME_SHIFT	CDKL3
5	133695651		ACT	A	0.994854	0.0051458	2	1166	FRAME_SHIFT	CDKL3
5	133707294		C	T	0.999126	0.000874126	2	1144	NON_SYNONYMOUS_CODING	UBE2B	B	0
5	133707297		C	T	0.997373	0.00262697	2	1142	NON_SYNONYMOUS_CODING	UBE2B	B	0.63
6	145161905	rs374794281	G	A	0.998285	0.00171527	2	1166	NON_SYNONYMOUS_CODING	UTRN	B	0.23
6	146125591		G	A	0.999142	0.000857633	2	1166	NON_SYNONYMOUS_CODING	FBXO30	D	0
6	146126163	rs150645956	G	A	0.993986	0.00601375	2	1164	NON_SYNONYMOUS_CODING	FBXO30	D	0
6	146126563		G	A	0.999141	0.000859107	2	1164	NON_SYNONYMOUS_CODING	FBXO30	B	0.52
6	146126580	rs148771547	G	A	0.975086	0.0249141	2	1164	NON_SYNONYMOUS_CODING	FBXO30	B	0.32
6	146127231	rs139321278	C	T	0.999141	0.000859107	2	1164	NON_SYNONYMOUS_CODING	FBXO30	D	0.21
6	146242455	rs200188902	T	C	0.999142	0.000857633	2	1166	NON_SYNONYMOUS_CODING	SHPRH	B,D,D	0.2
6	146243916	rs118070529	T	C	0.998285	0.00171527	2	1166	NON_SYNONYMOUS_CODING	SHPRH	B,B,B	0.62
6	146243961	rs201651828	C	T	0.997427	0.0025729	2	1166	NON_SYNONYMOUS_CODING	SHPRH	B,P	0.72
6	146243968	rs148401398	G	A	0.994854	0.0051458	2	1166	NON_SYNONYMOUS_CODING	SHPRH	B,P	0.03
6	146256499	rs202183131	G	C	0.999142	0.000857633	2	1166	NON_SYNONYMOUS_CODING	SHPRH	D,D,D	0.07
6	146264463		T	A	0.999142	0.000857633	2	1166	NON_SYNONYMOUS_CODING	SHPRH	D,D,D,D	0
6	146275989		C	T	0.999142	0.000857633	2	1166	NON_SYNONYMOUS_CODING	SHPRH	B,B,B,B	0.85
6	146720003		G	A	0.998282	0.00171821	2	1164	NON_SYNONYMOUS_CODING	GRM1	P,D,P	0.04
6	146720157	rs200495057	G	A	0.999141	0.000859107	2	1164	NON_SYNONYMOUS_CODING	GRM1	D,D,D	0
6	146747733		C	T	0.999142	0.000857633	2	1166	NON_SYNONYMOUS_CODING	GRM1	D	0.09
6	146755073	rs141525895	T	C	0.999142	0.000857633	2	1166	NON_SYNONYMOUS_CODING	GRM1	B	0.16
6	146755642		G	T	0.999142	0.000857633	2	1166	NON_SYNONYMOUS_CODING	GRM1	P	0.03
6	146865015		GC	G	0.960396	0.039604	2	606	FRAME_SHIFT	RAB32
6	146865025		C	CG	0.616838	0.383162	2	582	FRAME_SHIFT	RAB32
6	146875665		A	G	0.999142	0.000857633	2	1166	NON_SYNONYMOUS_CODING	RAB32	B	0.95
6	146993531	rs377313716	G	A	0.999141	0.000859107	2	1164	NON_SYNONYMOUS_CODING	ADGB	B	0.15
6	147022135	rs182423390	G	A	0.995712	0.00428816	2	1166	NON_SYNONYMOUS_CODING	ADGB	B	0.86
6	147038025	rs200128413	A	T	0.986278	0.0137221	2	1166	NON_SYNONYMOUS_CODING	ADGB	B	0
7	3991439	rs138596298	G	A	0.993997	0.00600343	2	1166	NON_SYNONYMOUS_CODING	SDK1	B	0.08
7	4002309	rs150503747	C	G	0.987136	0.0128645	2	1166	NON_SYNONYMOUS_CODING	SDK1	B	1
7	4107520	rs142269128	C	G	0.998282	0.00171821	2	1164	NON_SYNONYMOUS_CODING	SDK1	B,B	0.44
7	4150304	rs201628045	A	G	0.995704	0.00429553	2	1164	NON_SYNONYMOUS_CODING	SDK1	B,B	1
7	4169607	rs201991802	A	C	0.996569	0.00343053	2	1166	NON_SYNONYMOUS_CODING	SDK1	P,P	0.22
7	4169631	rs138971646	G	T	0.999142	0.000857633	2	1166	NON_SYNONYMOUS_CODING	SDK1	B,P	0.11
7	4185464	rs371754353	G	A	0.999136	0.000863558	2	1158	NON_SYNONYMOUS_CODING	SDK1	B,P	0.43
7	4185485	rs144903927	G	A	0.999135	0.000865052	2	1156	NON_SYNONYMOUS_CODING	SDK1	D,D	0
7	4189088	rs147414267	G	A	0.994266	0.00573394	2	872	NON_SYNONYMOUS_CODING	SDK1	B,B,B	0.21
7	4215425		C	T	0.999142	0.000857633	2	1166	NON_SYNONYMOUS_CODING	SDK1	D,D	0.12
7	4218155	rs141831391	G	A	0.998285	0.00171527	2	1166	NON_SYNONYMOUS_CODING	SDK1	P,P,P	0.24
7	4245514		C	A	0.999074	0.000925926	2	1080	NON_SYNONYMOUS_CODING	SDK1	D,D,D	0
7	4285375	rs373497088	G	A	0.999142	0.000857633	2	1166	NON_SYNONYMOUS_CODING	SDK1	P,D,P,D	0.11
7	4285437		G	C	0.998285	0.00171527	2	1166	NON_SYNONYMOUS_CODING	SDK1	P,D,P,D	0.01
7	4780597		C	T	0.999142	0.000857633	2	1166	NON_SYNONYMOUS_CODING	FOXK1	D,D,D	0.01
7	4798726	rs200682985	G	A	0.999142	0.000857633	2	1166	NON_SYNONYMOUS_CODING	FOXK1	B,B	0.92
7	4801973	rs15715	G	A	0.985119	0.014881	2	672	NON_SYNONYMOUS_CODING	FOXK1	B,B	0.19
7	4820895		C	G	0.999142	0.000857633	2	1166	NON_SYNONYMOUS_CODING	AP5Z1	B	0.22
7	4823883	rs201862383	C	T	0.99898	0.00102041	2	980	NON_SYNONYMOUS_CODING	AP5Z1	D	0
7	4823982		G	T	0.998634	0.00136612	2	732	NON_SYNONYMOUS_CODING	AP5Z1	P	0.13
7	4824586		A	C	0.997359	0.00264085	2	1136	NON_SYNONYMOUS_CODING	AP5Z1	P	0.05
7	4824622	rs199760184	C	T	0.999141	0.000859107	2	1164	NON_SYNONYMOUS_CODING	AP5Z1	B	0.08
7	4824629	rs200957609	G	A	0.991409	0.00859107	2	1164	NON_SYNONYMOUS_CODING	AP5Z1	D	0.04
7	4825192	rs367981328	C	T	0.999064	0.00093633	2	1068	NON_SYNONYMOUS_CODING	AP5Z1	D	0.01
7	4825276		C	T	0.9975	0.0025	2	400	NON_SYNONYMOUS_CODING	AP5Z1	D	0
7	4825294		G	T	0.992593	0.00740741	2	270	NON_SYNONYMOUS_CODING	AP5Z1	P	0.22
7	4825989		G	T	0.998285	0.00171527	2	1166	NON_SYNONYMOUS_CODING	AP5Z1	D	0.05
7	4827331		G	T	0.987342	0.0126582	2	158	NON_SYNONYMOUS_CODING	AP5Z1	B	0.3
7	4827868		A	G	0.998361	0.00163934	2	610	NON_SYNONYMOUS_CODING	AP5Z1	B	0.55
7	4828541	rs200982051	G	A	0.999107	0.000892857	2	1120	NON_SYNONYMOUS_CODING	AP5Z1	P	0
7	4830379	rs145463842	G	A	0.999101	0.000899281	2	1112	NON_SYNONYMOUS_CODING	AP5Z1	D,D	0.01
7	4830476		C	T	0.995404	0.00459559	2	1088	NON_SYNONYMOUS_CODING	AP5Z1	D,D	0.02
7	4830482		C	T	0.999067	0.000932836	2	1072	NON_SYNONYMOUS_CODING	AP5Z1	D,D	0.03
7	4830497		G	A	0.999023	0.000976562	2	1024	NON_SYNONYMOUS_CODING	AP5Z1	D,D	0.02
7	4830822	rs183580097	G	A	0.999138	0.000862069	2	1160	NON_SYNONYMOUS_CODING	AP5Z1	B,B	0.59
7	4830858		AC	A	0.996564	0.00343643	2	1164	FRAME_SHIFT	AP5Z1
7	4839857	rs200317956	G	A	0.983418	0.0165816	2	784	NON_SYNONYMOUS_CODING	RADIL	B,B	0.24
7	4839923	rs202055380	G	A	0.990654	0.00934579	2	214	NON_SYNONYMOUS_CODING	RADIL	B,B	0.55
7	4841349	rs113902019	C	A	0.998753	0.00124688	2	802	NON_SYNONYMOUS_CODING	RADIL	P,B	0.27
7	4841432	rs370754335	G	C	0.998864	0.00113636	2	880	NON_SYNONYMOUS_CODING	RADIL	D,D	0.07
7	4841448		C	A	0.997396	0.00260417	2	768	NON_SYNONYMOUS_CODING	RADIL	B,B	0.26
7	4841460		C	T	0.998667	0.00133333	2	750	NON_SYNONYMOUS_CODING	RADIL	B,P	0.31
7	4841464		C	A	0.998681	0.00131926	2	758	NON_SYNONYMOUS_CODING	RADIL	B,P	0
7	4841470	rs414035	T	C	0.0042735	0.995726	2	702	NON_SYNONYMOUS_CODING	RADIL	B,B	0.61
7	4841485		G	T	0.998447	0.0015528	2	644	NON_SYNONYMOUS_CODING	RADIL	B,B	0.52
7	4854998	rs202029388	C	T	0.99635	0.00364964	2	274	NON_SYNONYMOUS_CODING	RADIL	B	0.4
7	4856904	rs201312293	T	C	0.997427	0.0025729	2	1166	NON_SYNONYMOUS_CODING	RADIL	D	0.11
7	4899922		T	C	0.999142	0.000857633	2	1166	NON_SYNONYMOUS_CODING	PAPOLB	B	0.87
7	4900425		A	C	0.999139	0.000860585	2	1162	NON_SYNONYMOUS_CODING	PAPOLB	B	0.39
7	4900991	rs17853680	C	G	0.999139	0.000860585	2	1162	NON_SYNONYMOUS_CODING	PAPOLB	D	0.06
7	4949539		GA	G	0.989708	0.0102916	2	1166	FRAME_SHIFT	MMD2
7	4998635		CG	C	0.998724	0.00127551	2	784	FRAME_SHIFT	MMD2
7	5097010		A	G	0.999142	0.000857633	2	1166	NON_SYNONYMOUS_CODING	RBAK	D	0.01
7	5103479		G	A	0.999142	0.000857633	2	1166	NON_SYNONYMOUS_CODING	RBAK	B
7	5103491	rs75059448	A	G	0.996569	0.00343053	2	1166	NON_SYNONYMOUS_CODING	RBAK	B
7	5104921	rs201988849	A	G	0.999142	0.000857633	2	1166	NON_SYNONYMOUS_CODING	RBAK	B
7	5105047		A	G	0.999142	0.000857633	2	1166	NON_SYNONYMOUS_CODING	RBAK	B
7	5112721		G	A	0.993139	0.00686106	2	1166	NON_SYNONYMOUS_CODING	RBAK	B	0
7	5256751	rs145334985	A	G	0.999142	0.000857633	2	1166	NON_SYNONYMOUS_CODING	WIPI2	B,B,P,P,P,B	0.17
7	5269246		G	A	0.999127	0.0008726	2	1146	NON_SYNONYMOUS_CODING	WIPI2	B,P,B,B,B	0.45
7	5270553		C	T	0.999135	0.000865052	2	1156	NON_SYNONYMOUS_CODING	WIPI2	D,D,D,D,D	0
7	5336584		ATC	A	0.999123	0.000877193	2	1140	FRAME_SHIFT	SLC29A4
7	5336671		G	A	0.999142	0.000857633	2	1166	NON_SYNONYMOUS_CODING	SLC29A4	P,P	0.03
7	5336737		C	T	0.999142	0.000857633	2	1166	NON_SYNONYMOUS_CODING	SLC29A4	P,D	0.04
7	5338985		G	A	0.999141	0.000859107	2	1164	NON_SYNONYMOUS_CODING	SLC29A4	B,B	0.14
7	5342475	rs372536571	G	A	0.997807	0.00219298	2	456	NON_SYNONYMOUS_CODING	SLC29A4	B,B	0.29
7	5342497		G	T	0.998571	0.00142857	2	700	NON_SYNONYMOUS_CODING	SLC29A4	D,D	0.09
7	5342541	rs368286409	G	A	0.998824	0.00117647	2	850	NON_SYNONYMOUS_CODING	SLC29A4	B,B	0.27
7	5347942	rs201511596	C	T	0.999142	0.000857633	2	1166	NON_SYNONYMOUS_CODING	TNRC18	D	0.07
7	5348537		C	T	0.998538	0.00146199	2	684	NON_SYNONYMOUS_CODING	TNRC18	B	0.64
7	5348767	rs199955791	C	T	0.997423	0.00257732	2	1164	NON_SYNONYMOUS_CODING	TNRC18	D	0.01
7	5352938		C	A	0.9875	0.0125	2	160	NON_SYNONYMOUS_CODING	TNRC18	B	0.42
7	5353003		CG	C	0.99901	0.000990099	2	1010	FRAME_SHIFT	TNRC18
7	5353049		GC	G	0.998175	0.00182482	2	1096	FRAME_SHIFT	TNRC18
7	5353318	rs200318142	C	T	0.996988	0.00301205	2	996	NON_SYNONYMOUS_CODING	TNRC18
7	5353449	rs191307109	G	C	0.990484	0.00951557	2	1156	NON_SYNONYMOUS_CODING	TNRC18	B	0.43
7	5354642		G	A	0.999014	0.000986193	2	1014	NON_SYNONYMOUS_CODING	TNRC18	D	0.01
7	5359978		C	T	0.998915	0.0010846	2	922	NON_SYNONYMOUS_CODING	TNRC18	D	0.09
7	5372636	rs149379293	G	A	0.998824	0.00117647	2	850	NON_SYNONYMOUS_CODING	TNRC18	P	0.04
7	5385280		TG	T	0.997768	0.00223214	2	896	FRAME_SHIFT	TNRC18
7	5385382		C	T	0.995902	0.00409836	2	244	NON_SYNONYMOUS_CODING	TNRC18	B	0.44
7	5399075	rs61741391	T	G	0.999142	0.000857633	2	1166	NON_SYNONYMOUS_CODING	TNRC18	B	0.63
7	5399082		C	A	0.997427	0.0025729	2	1166	NON_SYNONYMOUS_CODING	TNRC18	P	0
7	5401241	rs200928367	C	T	0.994048	0.00595238	2	168	NON_SYNONYMOUS_CODING	TNRC18	B	0.72
7	5401292	rs374735679	G	A	0.99375	0.00625	2	160	NON_SYNONYMOUS_CODING	TNRC18	D	0
7	5402321		G	C	0.998559	0.00144092	2	694	NON_SYNONYMOUS_CODING	TNRC18	P	0.08
7	5402343		G	A	0.998428	0.00157233	2	636	NON_SYNONYMOUS_CODING	TNRC18	D	0.01
7	5402432	rs202192065	C	T	0.981273	0.0187266	2	534	NON_SYNONYMOUS_CODING	TNRC18	B	0.63
7	5402453	rs201311952	G	A	0.970899	0.0291005	2	378	NON_SYNONYMOUS_CODING	TNRC18	B	0.28
7	5410013	rs200279443	C	G	0.999142	0.000857633	2	1166	NON_SYNONYMOUS_CODING	TNRC18	B	0.25
7	5410764		G	C	0.999118	0.000881834	2	1134	NON_SYNONYMOUS_CODING	TNRC18	B	0.23
7	5410891		G	A	0.999006	0.000994036	2	1006	NON_SYNONYMOUS_CODING	TNRC18	D	0.18
7	5410995		T	C	0.998588	0.00141243	2	708	NON_SYNONYMOUS_CODING	TNRC18	P	0.03
7	5414101		C	A	0.996599	0.00340136	2	294	NON_SYNONYMOUS_CODING	TNRC18	D	0.09
7	5415667		C	T	0.999062	0.000938086	2	1066	NON_SYNONYMOUS_CODING	TNRC18	D	0.09
7	5417097		C	T	0.998918	0.00108225	2	924	NON_SYNONYMOUS_CODING	TNRC18	D	0.07
7	5417117		GC	G	0.994924	0.00507614	2	788	FRAME_SHIFT	TNRC18
7	5417170	rs200992316	G	A	0.995726	0.0042735	2	702	NON_SYNONYMOUS_CODING	TNRC18	D	0.01
7	5427558		C	A	0.998718	0.00128205	2	780	NON_SYNONYMOUS_CODING	TNRC18	B	0.54
7	5427950	rs112785272	G	A	0.995591	0.00440917	2	1134	NON_SYNONYMOUS_CODING	TNRC18	B	0.44
7	5428556	rs149434477	G	A	0.965686	0.0343137	2	204	NON_SYNONYMOUS_CODING	TNRC18	B	0.32
7	5428677		C	A	0.998214	0.00178571	2	560	STOP_GAINED	TNRC18		0.45
7	5428706		C	T	0.997409	0.00259067	2	386	NON_SYNONYMOUS_CODING	TNRC18	B	0.02
7	5428795		GA	G	0.995633	0.00436681	2	458	FRAME_SHIFT	TNRC18
7	5428940		GC	G	0.996732	0.00326797	2	612	FRAME_SHIFT	TNRC18
7	5521534	rs200798951	C	T	0.997427	0.0025729	2	1166	NON_SYNONYMOUS_CODING	FBXL18	B	0.23
7	5521543		C	A	0.999142	0.000857633	2	1166	NON_SYNONYMOUS_CODING	FBXL18		0
7	5529574		TCAAA	T	0.999142	0.000857633	2	1166	FRAME_SHIFT	FBXL18
7	5540120		T	C	0.999136	0.000863558	2	1158	NON_SYNONYMOUS_CODING	FBXL18	D,D	0.04
7	5540380	rs199936573	C	T	0.998988	0.00101215	2	988	NON_SYNONYMOUS_CODING	FBXL18	D,D	0.05
7	5540398		C	A	0.999035	0.000965251	2	1036	NON_SYNONYMOUS_CODING	FBXL18	D,D	0.01
7	5540810	rs376064015	G	A	0.998255	0.0017452	2	1146	NON_SYNONYMOUS_CODING	FBXL18	P,P	0.07
7	5540957	rs200815360	T	G	0.999141	0.000859107	2	1164	NON_SYNONYMOUS_CODING	FBXL18	P,B	0.03
7	5541048	rs375616027	G	C	0.99651	0.0034904	2	1146	NON_SYNONYMOUS_CODING	FBXL18
7	5541278		G	A	0.999023	0.000976562	2	1024	NON_SYNONYMOUS_CODING	FBXL18	D,D	0.12
7	5553293		C	A	0.99863	0.00136986	2	730	STOP_GAINED	FBXL18		0
7	5662571		A	G	0.999142	0.000857633	2	1166	NON_SYNONYMOUS_CODING	RNF216	B,B	0.09
7	5662654		C	T	0.999142	0.000857633	2	1166	NON_SYNONYMOUS_CODING	RNF216	B,B	0.47
7	5752373	rs150881855	G	A	0.999142	0.000857633	2	1166	NON_SYNONYMOUS_CODING	RNF216	B,B	0.22
7	5780794	rs141050143	G	A	0.999142	0.000857633	2	1166	NON_SYNONYMOUS_CODING	RNF216	B,B	0
7	5792498		A	T	0.999142	0.000857633	2	1166	NON_SYNONYMOUS_CODING	RNF216	B,B	0.15
7	5792545		T	C	0.999142	0.000857633	2	1166	NON_SYNONYMOUS_CODING	RNF216	B,B	0.56
* D=Damaging, P=Possibly Damaging, B=Benign. Multiple values are predictions for different transcripts
** Prediction value for being disease causing. The smaller the value the more likely the variant is to be disease causing. (p-value like interpretation)
