# Supplementary material for: High Risk Population Isolate Reveals Low Frequency Variants Predisposing to Intracranial Aneurysms
Source: PLoS Genet. 2014 Jan 30;10(1):e1004134. doi: 10.1371/journal.pgen.1004134 (PMC3907358; doi:10.1371/journal.pgen.1004134)
Supplement: Table S13 — In silico validation of genotype imputation accuracy in Dutch population using 96 individuals with both genotype chip data and high coverage(>40× on average) full genome sequencing data available. (XLS) [file pgen.1004134.s019.xls]

## Sheet: Sheet1
				Genotype distribution from whole genome sequencing of 96 Dutch				Genotype concordance between imputation and sequencing***
	CHR	POS	MAF DUTCH *	Impute INFO	non-missing alleles	differing alleles	concordance	Minor alleles imputed	differing minor alleles	concordance
rs74972714_C	2	150370860	0.017	0.718	192	1	0.994792	4	0	1
rs113816216_G	5	132846228	0.05	0.838	182	0	1	9	0	1
rs75018213_A	6	146052178	0.034	0.534	182	1	0.994505	5	1	0.8
rs919433_A	2	198166565	0.333	0.967	190	2	0.989474	60	2	0.966667
rs150927513_T	7	4894744	0.002	NA	NA	NA	NA	NA	NA	NA
* MAF is estimated from whole genome sequenced Duthc of Genome of the Netherlands project (http://www.nlgenome.nl/)
** No minor alleles of rs15092753 was observed among the 96 individuals.
